# Supplementary material for: Serial Position Markers in Space: Visuospatial Priming of Serial Order Working Memory Retrieval
Source: PLoS One. 2015 Jan 22;10(1):e0116469. doi: 10.1371/journal.pone.0116469 (PMC4303415; doi:10.1371/journal.pone.0116469)
Supplement: S1 Dataset — (XLSX) [file pone.0116469.s001.xlsx]

## Sheet: Sheet1
Subject	CorrectVerification (2CorrectResponsesPhaseIII)	Probe	ElementPositioninWM	Validity_Probe	DotPosition(Coded)	Go-NoGo	ExpectedResponse(PhaseII)	Response(PhaseII)	Correctness(PhaseII)	ReactionTime(PhaseII)
1	1	f	4	1	4	go	b	b	1	502
1	1	h	0	0	1	nogo	x	x	1	0
1	1	v	2	1	1	go	b	x	0	0
1	1	v	2	1	1	go	b	b	1	484
1	1	s	3	1	1	go	b	b	1	620
1	1	m	0	0	1	nogo	x	x	1	0
1	1	m	0	0	1	nogo	x	b	0	611
1	1	p	1	1	3	nogo	x	x	1	0
1	1	s	3	1	4	go	b	b	1	559
1	1	c	0	0	4	nogo	x	x	1	0
1	1	t	0	0	4	nogo	x	x	1	0
1	1	p	1	1	4	go	b	b	1	546
1	1	c	0	0	1	nogo	x	x	1	0
1	1	f	4	1	4	go	b	b	1	467
1	1	t	0	0	3	nogo	x	x	1	0
1	1	h	0	0	2	nogo	x	x	1	0
1	1	v	0	0	4	nogo	x	x	1	0
1	1	p	0	0	1	nogo	x	x	1	0
1	1	m	4	1	1	go	b	b	1	491
1	1	f	1	1	1	go	b	b	1	585
1	1	h	0	0	4	nogo	x	x	1	0
1	1	p	0	0	3	nogo	x	x	1	0
1	1	t	0	0	4	nogo	x	x	1	0
1	1	c	3	1	2	nogo	x	x	1	0
1	1	t	0	0	4	nogo	x	x	1	0
1	1	v	0	0	4	nogo	x	x	1	0
1	1	s	2	1	4	go	b	b	1	501
1	1	m	4	1	4	go	b	b	1	666
1	1	f	1	1	4	go	b	b	1	1082
1	1	h	0	0	1	nogo	x	x	1	0
1	1	s	2	1	1	go	b	b	1	512
1	1	c	3	1	2	nogo	x	x	1	0
1	1	c	2	1	3	nogo	x	x	1	0
1	1	m	0	0	3	nogo	x	x	1	0
1	1	p	4	1	1	go	b	b	1	535
1	1	t	0	0	4	nogo	x	x	1	0
1	1	v	0	0	2	nogo	x	x	1	0
1	1	f	3	1	1	go	b	b	1	492
1	1	s	0	0	1	nogo	x	x	1	0
1	1	h	1	1	4	go	b	b	1	440
1	1	f	3	1	2	nogo	x	x	1	0
1	1	c	2	1	4	go	b	b	1	592
1	1	v	0	0	4	nogo	x	x	1	0
1	1	s	0	0	1	nogo	x	b	0	750
1	1	m	0	0	2	nogo	x	x	1	0
1	1	t	0	0	3	nogo	x	x	1	0
1	1	p	4	1	2	nogo	x	x	1	0
1	1	h	1	1	3	nogo	x	x	1	0
1	1	s	0	0	1	nogo	x	x	1	0
1	1	v	0	0	1	nogo	x	x	1	0
1	1	c	1	1	4	go	b	b	1	494
1	1	c	1	1	1	go	b	b	1	552
1	1	p	0	0	4	nogo	x	x	1	0
1	1	t	3	1	2	nogo	x	x	1	0
1	1	t	3	1	1	go	b	b	1	596
1	1	f	0	0	2	nogo	x	x	1	0
1	1	s	0	0	4	nogo	x	x	1	0
1	1	m	4	1	4	go	b	b	1	606
1	1	m	4	1	4	go	b	b	1	545
1	1	h	2	1	4	go	b	x	0	0
1	1	f	0	0	1	nogo	x	x	1	0
1	1	p	0	0	3	nogo	x	x	1	0
1	1	h	2	1	1	go	b	b	1	498
1	1	v	0	0	3	nogo	x	x	1	0
1	1	v	0	0	1	nogo	x	x	1	0
1	1	f	2	1	2	nogo	x	x	1	0
1	1	v	0	0	1	nogo	x	x	1	0
1	1	f	2	1	1	go	b	b	1	499
1	1	m	3	1	1	go	b	b	1	455
1	1	h	0	0	1	nogo	x	x	1	0
1	1	c	0	0	1	nogo	x	x	1	0
1	1	h	0	0	2	nogo	x	x	1	0
1	1	t	0	0	1	nogo	x	x	1	0
1	1	p	4	1	2	nogo	x	x	1	0
1	1	m	3	1	4	go	b	b	1	492
1	1	p	4	1	1	go	b	b	1	482
1	1	t	0	0	4	nogo	x	x	1	0
1	1	c	0	0	4	nogo	x	x	1	0
1	1	s	1	1	2	nogo	x	x	1	0
1	1	s	1	1	4	go	b	b	1	550
1	1	v	4	1	3	nogo	x	x	1	0
1	1	h	0	0	1	nogo	x	x	1	0
1	1	s	1	1	1	go	b	b	1	642
1	1	f	3	1	3	nogo	x	x	1	0
1	1	v	4	1	3	nogo	x	x	1	0
1	1	c	0	0	4	nogo	x	b	0	448
1	1	p	2	1	2	nogo	x	x	1	0
1	1	s	1	1	3	nogo	x	x	1	0
1	1	c	0	0	1	nogo	x	x	1	0
1	1	m	0	0	3	nogo	x	x	1	0
1	1	p	2	1	1	go	b	b	1	500
1	1	f	3	1	1	go	b	x	0	0
1	1	t	0	0	3	nogo	x	x	1	0
1	1	h	0	0	1	nogo	x	x	1	0
1	1	t	0	0	4	nogo	x	x	1	0
1	1	m	0	0	4	nogo	x	b	0	521
1	1	f	3	1	4	go	b	b	1	578
1	1	m	2	1	3	nogo	x	x	1	0
1	1	h	1	1	4	go	b	b	1	482
1	1	f	3	1	2	nogo	x	x	1	0
1	1	c	0	0	4	nogo	x	x	1	0
1	1	c	0	0	2	nogo	x	x	1	0
1	1	t	0	0	4	nogo	x	x	1	0
1	1	m	2	1	4	go	b	b	1	714
1	1	s	0	0	4	nogo	x	x	1	0
1	1	p	4	1	1	go	b	b	1	721
1	1	h	1	1	4	go	b	b	1	530
1	1	v	0	0	1	nogo	x	x	1	0
1	1	t	0	0	1	nogo	x	x	1	0
1	1	p	4	1	4	go	b	x	0	0
1	1	v	0	0	4	nogo	x	b	0	1107
1	1	s	0	0	4	nogo	x	x	1	0
1	1	v	3	1	1	go	b	b	1	724
1	1	s	4	1	4	go	b	b	1	588
1	1	t	2	1	4	go	b	b	1	593
1	1	s	4	1	1	go	b	b	1	598
1	1	p	0	0	1	nogo	x	x	1	0
1	1	f	0	0	1	nogo	x	b	0	630
1	1	t	2	1	1	go	b	b	1	656
1	1	h	0	0	1	nogo	x	x	1	0
1	1	p	0	0	1	nogo	x	x	1	0
1	1	v	3	1	1	go	b	b	1	551
1	1	m	0	0	1	nogo	x	x	1	0
1	1	h	0	0	3	nogo	x	x	1	0
1	1	f	0	0	2	nogo	x	x	1	0
1	1	m	0	0	4	nogo	x	x	1	0
1	1	c	1	1	1	go	b	b	1	577
1	1	c	1	1	1	go	b	b	1	589
1	0	c	2	1	2	nogo	x	x	1	0
1	0	m	3	1	4	go	b	b	1	487
1	0	c	2	1	1	go	b	b	1	567
1	0	f	0	0	2	nogo	x	x	1	0
1	0	v	0	0	4	nogo	x	x	1	0
1	0	f	0	0	1	nogo	x	x	1	0
1	0	t	1	1	1	go	b	b	1	477
1	0	p	0	0	2	nogo	x	x	1	0
1	0	t	1	1	3	nogo	x	x	1	0
1	0	v	0	0	4	nogo	x	x	1	0
1	0	p	0	0	1	nogo	x	x	1	0
1	0	s	0	0	2	nogo	x	x	1	0
1	0	h	4	1	4	go	b	b	1	705
1	0	m	3	1	3	nogo	x	x	1	0
1	0	s	0	0	1	nogo	x	x	1	0
1	0	h	4	1	4	go	b	b	1	706
1	1	c	0	0	4	nogo	x	x	1	0
1	1	f	2	1	3	nogo	x	x	1	0
1	1	m	0	0	3	nogo	x	x	1	0
1	1	h	3	1	4	go	b	b	1	559
1	1	h	3	1	4	go	b	b	1	433
1	1	s	1	1	1	go	b	b	1	464
1	1	v	0	0	4	nogo	x	x	1	0
1	1	t	4	1	1	go	b	b	1	452
1	1	f	2	1	1	go	b	b	1	589
1	1	s	1	1	1	go	b	b	1	624
1	1	p	0	0	4	nogo	x	x	1	0
1	1	t	4	1	4	go	b	b	1	464
1	1	m	0	0	3	nogo	x	x	1	0
1	1	v	0	0	3	nogo	x	x	1	0
1	1	p	0	0	4	nogo	x	x	1	0
1	1	c	0	0	1	nogo	x	x	1	0
1	1	p	2	1	4	go	b	b	1	523
1	1	h	0	0	1	nogo	x	x	1	0
1	1	t	0	0	3	nogo	x	x	1	0
1	1	s	0	0	3	nogo	x	x	1	0
1	1	c	3	1	3	nogo	x	x	1	0
1	1	m	0	0	4	nogo	x	x	1	0
1	1	f	4	1	4	go	b	b	1	546
1	1	p	2	1	3	nogo	x	x	1	0
1	1	m	0	0	1	nogo	x	x	1	0
1	1	s	0	0	3	nogo	x	x	1	0
1	1	h	0	0	2	nogo	x	x	1	0
1	1	v	1	1	2	nogo	x	x	1	0
1	1	v	1	1	4	go	b	b	1	689
1	1	f	4	1	1	go	b	b	1	472
1	1	t	0	0	3	nogo	x	x	1	0
1	1	c	3	1	1	go	b	b	1	1055
1	1	v	4	1	1	go	b	b	1	538
1	1	p	1	1	2	nogo	x	x	1	0
1	1	m	0	0	4	nogo	x	x	1	0
1	1	s	2	1	1	go	b	x	0	0
1	1	f	0	0	1	nogo	x	x	1	0
1	1	v	4	1	4	go	b	b	1	703
1	1	p	1	1	4	go	b	b	1	506
1	1	t	3	1	1	go	b	b	1	1097
1	1	h	0	0	4	nogo	x	x	1	0
1	1	c	0	0	1	nogo	x	x	1	0
1	1	f	0	0	1	nogo	x	x	1	0
1	1	c	0	0	1	nogo	x	x	1	0
1	1	h	0	0	1	nogo	x	x	1	0
1	1	s	2	1	1	go	b	x	0	0
1	1	t	3	1	4	go	b	b	1	478
1	1	m	0	0	2	nogo	x	x	1	0
1	1	v	2	1	1	go	b	b	1	826
1	1	m	4	1	4	go	b	b	1	485
1	1	p	0	0	4	nogo	x	x	1	0
1	1	s	0	0	4	nogo	x	x	1	0
1	1	t	0	0	4	nogo	x	x	1	0
1	1	f	1	1	2	nogo	x	x	1	0
1	1	t	0	0	2	nogo	x	x	1	0
1	1	s	0	0	1	nogo	x	x	1	0
1	1	h	0	0	4	nogo	x	x	1	0
1	1	c	3	1	1	go	b	b	1	633
1	1	f	1	1	4	go	b	b	1	892
1	1	m	4	1	1	go	b	b	1	495
1	1	c	3	1	4	go	b	b	1	1093
1	1	p	0	0	2	nogo	x	x	1	0
1	1	h	0	0	2	nogo	x	x	1	0
1	1	v	2	1	4	go	b	b	1	554
1	1	f	0	0	2	nogo	x	x	1	0
1	1	m	1	1	4	go	b	b	1	499
1	1	v	4	1	3	nogo	x	x	1	0
1	1	t	2	1	4	go	b	b	1	510
1	1	c	0	0	1	nogo	x	x	1	0
1	1	t	2	1	3	nogo	x	x	1	0
1	1	p	0	0	3	nogo	x	x	1	0
1	1	s	3	1	3	nogo	x	x	1	0
1	1	p	0	0	3	nogo	x	x	1	0
1	1	v	4	1	4	go	b	b	1	655
1	1	h	0	0	4	nogo	x	x	1	0
1	1	c	0	0	1	nogo	x	x	1	0
1	1	h	0	0	4	nogo	x	x	1	0
1	1	f	0	0	4	nogo	x	x	1	0
1	1	m	1	1	1	go	b	b	1	506
1	1	s	3	1	2	nogo	x	x	1	0
1	1	f	3	1	4	go	b	b	1	516
1	1	h	4	1	1	go	b	b	1	626
1	1	m	0	0	4	nogo	x	x	1	0
1	1	s	0	0	1	nogo	x	x	1	0
1	1	t	2	1	1	go	b	b	1	458
1	1	v	0	0	4	nogo	x	x	1	0
1	1	p	0	0	3	nogo	x	x	1	0
1	1	c	1	1	1	go	b	b	1	586
1	1	p	0	0	2	nogo	x	x	1	0
1	1	c	1	1	1	go	b	b	1	475
1	1	f	3	1	4	go	b	b	1	549
1	1	m	0	0	1	nogo	x	x	1	0
1	1	v	0	0	1	nogo	x	x	1	0
1	1	t	2	1	4	go	b	b	1	441
1	1	h	4	1	2	nogo	x	x	1	0
1	1	s	0	0	4	nogo	x	x	1	0
1	1	t	0	0	2	nogo	x	x	1	0
1	1	s	3	1	4	go	b	b	1	525
1	1	h	1	1	1	go	b	b	1	588
1	1	f	0	0	4	nogo	x	x	1	0
1	1	m	4	1	2	nogo	x	x	1	0
1	1	f	0	0	1	nogo	x	x	1	0
1	1	p	0	0	4	nogo	x	x	1	0
1	1	c	2	1	4	go	b	b	1	581
1	1	s	3	1	1	go	b	b	1	542
1	1	t	0	0	4	nogo	x	x	1	0
1	1	v	0	0	1	nogo	x	x	1	0
1	1	c	2	1	4	go	b	b	1	441
1	1	p	0	0	4	nogo	x	x	1	0
1	1	h	1	1	1	go	b	b	1	579
1	1	v	0	0	2	nogo	x	x	1	0
1	1	m	4	1	1	go	b	b	1	563
1	1	m	0	0	4	nogo	x	x	1	0
1	1	t	1	1	3	nogo	x	x	1	0
1	1	c	2	1	4	go	b	b	1	585
1	1	f	4	1	3	nogo	x	x	1	0
1	1	p	3	1	4	go	b	b	1	513
1	1	s	0	0	2	nogo	x	x	1	0
1	1	t	1	1	4	go	b	b	1	490
1	1	m	0	0	2	nogo	x	x	1	0
1	1	v	0	0	4	nogo	x	x	1	0
1	1	h	0	0	1	nogo	x	x	1	0
1	1	p	3	1	1	go	b	b	1	495
1	1	c	2	1	4	go	b	b	1	1372
1	1	h	0	0	4	nogo	x	x	1	0
1	1	f	4	1	2	nogo	x	x	1	0
1	1	s	0	0	2	nogo	x	x	1	0
1	1	v	0	0	4	nogo	x	x	1	0
1	1	t	2	1	4	go	b	b	1	560
1	1	c	4	1	1	go	b	b	1	861
1	1	f	0	0	3	nogo	x	x	1	0
1	1	h	3	1	4	go	b	b	1	567
1	1	p	0	0	1	nogo	x	x	1	0
1	1	t	2	1	1	go	b	b	1	611
1	1	s	0	0	4	nogo	x	x	1	0
1	1	s	0	0	3	nogo	x	x	1	0
1	1	h	3	1	4	go	b	b	1	566
1	1	p	0	0	4	nogo	x	x	1	0
1	1	v	0	0	4	nogo	x	x	1	0
1	1	m	1	1	4	go	b	b	1	462
1	1	m	1	1	1	go	b	b	1	447
1	1	f	0	0	3	nogo	x	x	1	0
1	1	v	0	0	4	nogo	x	x	1	0
1	1	c	4	1	4	go	b	b	1	575
1	1	f	2	1	2	nogo	x	x	1	0
1	1	f	2	1	1	go	b	x	0	0
1	1	v	1	1	4	go	b	b	1	461
1	1	s	4	1	4	go	b	b	1	846
1	1	h	0	0	4	nogo	x	x	1	0
1	1	m	0	0	1	nogo	x	x	1	0
1	1	c	0	0	1	nogo	x	x	1	0
1	1	p	3	1	1	go	b	b	1	607
1	1	v	1	1	4	go	b	x	0	0
1	1	m	0	0	4	nogo	x	x	1	0
1	1	p	3	1	1	go	b	b	1	486
1	1	h	0	0	4	nogo	x	x	1	0
1	1	c	0	0	1	nogo	x	x	1	0
1	1	t	0	0	1	nogo	x	x	1	0
1	1	t	0	0	4	nogo	x	x	1	0
1	1	s	4	1	3	nogo	x	x	1	0
1	1	h	3	1	1	go	b	b	1	849
1	1	f	1	1	4	go	b	b	1	465
1	1	v	2	1	1	go	b	b	1	464
1	1	t	0	0	4	nogo	x	x	1	0
1	1	s	4	1	2	nogo	x	x	1	0
1	1	h	3	1	4	go	b	b	1	647
1	1	s	4	1	1	go	b	b	1	811
1	1	m	0	0	4	nogo	x	x	1	0
1	1	p	0	0	1	nogo	x	x	1	0
1	1	c	0	0	3	nogo	x	x	1	0
1	1	f	1	1	4	go	b	b	1	624
1	1	p	0	0	1	nogo	x	x	1	0
1	1	v	2	1	4	go	b	b	1	448
1	1	m	0	0	1	nogo	x	x	1	0
1	1	c	0	0	1	nogo	x	x	1	0
1	1	t	0	0	1	nogo	x	x	1	0
1	1	p	3	1	4	go	b	b	1	650
1	1	v	0	0	4	nogo	x	x	1	0
1	1	h	2	1	4	go	b	b	1	589
1	1	m	1	1	4	go	b	b	1	432
1	1	s	0	0	4	nogo	x	x	1	0
1	1	p	3	1	4	go	b	b	1	470
1	1	f	0	0	4	nogo	x	x	1	0
1	1	c	0	0	1	nogo	x	x	1	0
1	1	c	0	0	4	nogo	x	x	1	0
1	1	f	0	0	1	nogo	x	x	1	0
1	1	t	4	1	4	go	b	b	1	537
1	1	m	1	1	1	go	b	b	1	1165
1	1	s	0	0	4	nogo	x	x	1	0
1	1	v	0	0	1	nogo	x	x	1	0
1	1	t	4	1	1	go	b	b	1	528
1	1	h	2	1	3	nogo	x	x	1	0
1	1	c	0	0	4	nogo	x	x	1	0
1	1	t	3	1	1	go	b	b	1	720
1	1	m	0	0	3	nogo	x	x	1	0
1	1	c	0	0	1	nogo	x	x	1	0
1	1	v	1	1	2	nogo	x	x	1	0
1	1	h	4	1	4	go	b	b	1	558
1	1	p	2	1	2	nogo	x	x	1	0
1	1	s	0	0	3	nogo	x	x	1	0
1	1	v	1	1	2	nogo	x	x	1	0
1	1	m	0	0	1	nogo	x	x	1	0
1	1	p	2	1	1	go	b	b	1	472
1	1	f	0	0	3	nogo	x	x	1	0
1	1	t	3	1	1	go	b	b	1	516
1	1	f	0	0	4	nogo	x	x	1	0
1	1	s	0	0	1	nogo	x	x	1	0
1	1	h	4	1	3	nogo	x	x	1	0
1	1	f	0	0	1	nogo	x	x	1	0
1	1	f	0	0	1	nogo	x	x	1	0
1	1	c	4	1	4	go	b	x	0	0
1	1	t	0	0	4	nogo	x	x	1	0
1	1	h	0	0	4	nogo	x	x	1	0
1	1	s	0	0	1	nogo	x	x	1	0
1	1	t	0	0	4	nogo	x	x	1	0
1	1	v	2	1	4	go	b	b	1	480
1	1	s	0	0	4	nogo	x	x	1	0
1	1	c	4	1	1	go	b	b	1	525
1	1	p	1	1	1	go	b	b	1	588
1	1	p	1	1	4	go	b	b	1	547
1	1	v	2	1	1	go	b	b	1	617
1	1	m	3	1	4	go	b	b	1	396
1	1	h	0	0	1	nogo	x	x	1	0
1	1	m	3	1	3	nogo	x	x	1	0
1	1	m	0	0	1	nogo	x	x	1	0
1	1	c	0	0	4	nogo	x	x	1	0
1	1	c	0	0	4	nogo	x	x	1	0
1	1	s	2	1	1	go	b	b	1	650
1	1	f	1	1	2	nogo	x	x	1	0
1	1	v	3	1	1	go	b	b	1	706
1	1	h	0	0	4	nogo	x	x	1	0
1	1	h	0	0	3	nogo	x	x	1	0
1	1	f	1	1	1	go	b	b	1	525
1	1	p	4	1	2	nogo	x	x	1	0
1	1	m	0	0	1	nogo	x	x	1	0
1	1	p	4	1	4	go	b	b	1	571
1	1	v	3	1	1	go	b	b	1	702
1	1	t	0	0	4	nogo	x	x	1	0
1	1	s	2	1	1	go	b	b	1	553
1	1	t	0	0	3	nogo	x	x	1	0
1	1	s	2	1	4	go	b	b	1	584
1	1	h	0	0	4	nogo	x	x	1	0
1	1	c	4	1	1	go	b	b	1	774
1	1	c	4	1	4	go	b	b	1	535
1	1	m	3	1	3	nogo	x	x	1	0
1	1	t	0	0	2	nogo	x	x	1	0
1	1	f	0	0	1	nogo	x	x	1	0
1	1	p	1	1	4	go	b	b	1	495
1	1	v	0	0	1	nogo	x	x	1	0
1	1	s	2	1	3	nogo	x	x	1	0
1	1	m	3	1	4	go	b	b	1	455
1	1	h	0	0	4	nogo	x	x	1	0
1	1	p	1	1	3	nogo	x	x	1	0
1	1	f	0	0	1	nogo	x	x	1	0
1	1	v	0	0	1	nogo	x	x	1	0
1	1	t	0	0	4	nogo	x	x	1	0
1	1	t	1	1	4	go	b	b	1	472
1	1	p	3	1	4	go	b	b	1	763
1	1	s	0	0	4	nogo	x	x	1	0
1	1	f	4	1	1	go	b	b	1	796
1	1	c	0	0	3	nogo	x	x	1	0
1	1	t	1	1	1	go	b	b	1	487
1	1	v	0	0	4	nogo	x	x	1	0
1	1	p	3	1	4	go	b	b	1	559
1	1	v	0	0	1	nogo	x	x	1	0
1	1	h	0	0	1	nogo	x	x	1	0
1	1	h	0	0	1	nogo	x	x	1	0
1	1	m	2	1	1	go	b	b	1	736
1	1	s	0	0	1	nogo	x	x	1	0
1	1	c	0	0	3	nogo	x	x	1	0
1	1	m	2	1	4	go	b	b	1	490
1	1	f	4	1	4	go	b	x	0	0
1	1	m	0	0	1	nogo	x	x	1	0
1	1	m	0	0	1	nogo	x	x	1	0
1	1	c	0	0	2	nogo	x	x	1	0
1	1	s	0	0	4	nogo	x	x	1	0
1	1	p	0	0	1	nogo	x	x	1	0
1	1	s	0	0	1	nogo	x	x	1	0
1	1	f	2	1	2	nogo	x	x	1	0
1	1	v	1	1	4	go	b	b	1	501
1	1	h	4	1	3	nogo	x	x	1	0
1	1	p	0	0	2	nogo	x	x	1	0
1	1	h	4	1	1	go	b	b	1	549
1	1	v	1	1	1	go	b	b	1	579
1	1	t	3	1	1	go	b	b	1	963
1	1	t	3	1	4	go	b	b	1	486
1	1	f	2	1	4	go	b	b	1	622
1	1	c	0	0	2	nogo	x	x	1	0
1	1	p	2	1	2	nogo	x	x	1	0
1	1	f	0	0	2	nogo	x	x	1	0
1	1	t	4	1	1	go	b	b	1	552
1	1	m	0	0	1	nogo	x	x	1	0
1	1	h	3	1	4	go	b	b	1	613
1	1	c	0	0	4	nogo	x	x	1	0
1	1	s	1	1	1	go	b	x	0	0
1	1	v	0	0	4	nogo	x	x	1	0
1	1	f	0	0	1	nogo	x	x	1	0
1	1	v	0	0	4	nogo	x	x	1	0
1	1	p	2	1	1	go	b	b	1	493
1	1	t	4	1	3	nogo	x	x	1	0
1	1	s	1	1	3	nogo	x	x	1	0
1	1	m	0	0	4	nogo	x	x	1	0
1	1	c	0	0	4	nogo	x	x	1	0
1	1	h	3	1	1	go	b	b	1	662
1	1	f	0	0	1	nogo	x	x	1	0
1	1	v	3	1	3	nogo	x	x	1	0
1	1	f	0	0	1	nogo	x	x	1	0
1	1	m	2	1	4	go	b	b	1	626
1	1	m	2	1	4	go	b	b	1	437
1	1	h	0	0	4	nogo	x	x	1	0
1	1	s	0	0	2	nogo	x	x	1	0
1	1	c	4	1	1	go	b	b	1	756
1	1	c	4	1	1	go	b	b	1	571
1	1	v	3	1	4	go	b	b	1	508
1	1	t	1	1	1	go	b	b	1	473
1	1	p	0	0	1	nogo	x	x	1	0
1	1	p	0	0	4	nogo	x	x	1	0
1	1	t	1	1	3	nogo	x	x	1	0
1	1	h	0	0	4	nogo	x	x	1	0
1	1	s	0	0	4	nogo	x	x	1	0
1	1	t	0	0	1	nogo	x	x	1	0
1	1	f	0	0	1	nogo	x	x	1	0
1	1	s	3	1	2	nogo	x	x	1	0
1	1	v	4	1	4	go	b	b	1	641
1	1	v	4	1	4	go	b	b	1	472
1	1	s	3	1	2	nogo	x	x	1	0
1	1	m	1	1	1	go	b	b	1	462
1	1	h	2	1	3	nogo	x	x	1	0
1	1	c	0	0	4	nogo	x	b	0	568
1	1	t	0	0	1	nogo	x	x	1	0
1	1	c	0	0	1	nogo	x	x	1	0
1	1	h	2	1	2	nogo	x	x	1	0
1	1	m	1	1	4	go	b	b	1	539
1	1	f	0	0	4	nogo	x	x	1	0
1	1	p	0	0	2	nogo	x	x	1	0
1	1	p	0	0	2	nogo	x	x	1	0
1	1	h	2	1	4	go	b	b	1	580
1	1	s	4	1	1	go	b	x	0	0
1	1	t	0	0	4	nogo	x	x	1	0
1	1	m	0	0	4	nogo	x	x	1	0
1	1	v	3	1	3	nogo	x	x	1	0
1	1	v	3	1	1	go	b	b	1	711
1	1	p	0	0	3	nogo	x	x	1	0
1	1	m	0	0	1	nogo	x	x	1	0
1	1	f	0	0	2	nogo	x	x	1	0
1	1	f	0	0	4	nogo	x	x	1	0
1	1	c	1	1	2	nogo	x	x	1	0
1	1	p	0	0	1	nogo	x	x	1	0
1	1	h	2	1	1	go	b	b	1	760
1	1	c	1	1	1	go	b	b	1	707
1	1	s	4	1	1	go	b	b	1	1140
1	1	t	0	0	1	nogo	x	x	1	0
1	1	h	1	1	1	go	b	b	1	503
1	1	t	4	1	1	go	b	b	1	506
1	1	f	0	0	1	nogo	x	x	1	0
1	1	t	4	1	2	nogo	x	x	1	0
1	1	f	0	0	1	nogo	x	x	1	0
1	1	m	2	1	4	go	b	b	1	419
1	1	h	1	1	4	go	b	b	1	737
1	1	v	0	0	4	nogo	x	x	1	0
1	1	p	0	0	4	nogo	x	x	1	0
1	1	c	3	1	1	go	b	b	1	554
1	1	s	0	0	1	nogo	x	x	1	0
1	1	c	3	1	1	go	b	b	1	654
1	1	s	0	0	2	nogo	x	x	1	0
1	1	m	2	1	1	go	b	b	1	445
1	1	p	0	0	3	nogo	x	x	1	0
1	1	v	0	0	1	nogo	x	x	1	0	x
2	1	s	1	1	4	go	b	b	1	637
2	1	p	2	1	1	go	b	b	1	508
2	1	v	0	0	1	nogo	x	x	1	0
2	1	v	0	0	4	nogo	x	b	0	505
2	1	s	1	1	4	go	b	b	1	663
2	1	h	0	0	1	nogo	x	x	1	0
2	1	f	3	1	1	go	b	b	1	604
2	1	f	3	1	1	go	b	b	1	469
2	1	t	0	0	4	nogo	x	x	1	0
2	1	t	0	0	1	nogo	x	x	1	0
2	1	c	4	1	3	nogo	x	b	0	608
2	1	m	0	0	1	nogo	x	x	1	0
2	1	p	2	1	2	nogo	x	x	1	0
2	1	c	4	1	2	nogo	x	x	1	0
2	1	h	0	0	2	nogo	x	x	1	0
2	1	m	0	0	2	nogo	x	x	1	0
2	1	h	1	1	1	go	b	b	1	579
2	1	s	2	1	1	go	b	b	1	424
2	1	h	1	1	1	go	b	b	1	454
2	1	c	3	1	1	go	b	b	1	452
2	1	t	0	0	4	nogo	x	x	1	0
2	1	v	4	1	4	go	b	b	1	676
2	1	c	3	1	1	go	b	b	1	476
2	1	t	0	0	1	nogo	x	x	1	0
2	1	m	0	0	1	nogo	x	x	1	0
2	1	f	0	0	4	nogo	x	x	1	0
2	1	m	0	0	4	nogo	x	x	1	0
2	1	f	0	0	2	nogo	x	x	1	0
2	1	s	2	1	4	go	b	b	1	719
2	1	p	0	0	1	nogo	x	x	1	0
2	1	v	4	1	1	go	b	b	1	485
2	1	p	0	0	1	nogo	x	x	1	0
2	1	h	3	1	1	go	b	b	1	835
2	1	f	0	0	3	nogo	x	x	1	0
2	1	v	0	0	4	nogo	x	x	1	0
2	1	f	0	0	4	nogo	x	x	1	0
2	1	h	3	1	1	go	b	b	1	458
2	1	m	4	1	4	go	b	b	1	1360
2	1	t	0	0	4	nogo	x	x	1	0
2	1	p	1	1	1	go	b	b	1	480
2	1	m	4	1	1	go	b	b	1	478
2	1	c	0	0	1	nogo	x	b	0	439
2	1	s	2	1	4	go	b	b	1	509
2	1	p	1	1	1	go	b	b	1	398
2	1	v	0	0	1	nogo	x	x	1	0
2	1	t	0	0	4	nogo	x	x	1	0
2	1	s	2	1	3	nogo	x	b	0	524
2	1	c	0	0	1	nogo	x	b	0	395
2	1	s	0	0	1	nogo	x	x	1	0
2	1	m	0	0	1	nogo	x	x	1	0
2	1	s	0	0	4	nogo	x	x	1	0
2	1	t	2	1	4	go	b	b	1	667
2	1	p	1	1	2	nogo	x	x	1	0
2	1	f	4	1	1	go	b	b	1	639
2	1	v	3	1	4	go	b	x	0	0
2	1	h	0	0	2	nogo	x	x	1	0
2	1	m	0	0	4	nogo	x	x	1	0
2	1	t	2	1	1	go	b	b	1	496
2	1	v	3	1	1	go	b	b	1	480
2	1	h	0	0	1	nogo	x	x	1	0
2	1	c	0	0	3	nogo	x	x	1	0
2	1	p	1	1	1	go	b	b	1	485
2	1	f	4	1	4	go	b	b	1	660
2	1	c	0	0	1	nogo	x	x	1	0
2	1	t	1	1	4	go	b	b	1	615
2	1	v	0	0	4	nogo	x	x	1	0
2	1	h	0	0	4	nogo	x	x	1	0
2	1	s	4	1	1	go	b	b	1	947
2	1	s	4	1	4	go	b	b	1	580
2	1	v	0	0	4	nogo	x	x	1	0
2	1	t	1	1	1	go	b	b	1	573
2	1	p	0	0	2	nogo	x	x	1	0
2	1	f	0	0	1	nogo	x	x	1	0
2	1	f	0	0	4	nogo	x	x	1	0
2	1	h	0	0	4	nogo	x	x	1	0
2	1	m	3	1	1	go	b	b	1	569
2	1	c	2	1	4	go	b	b	1	545
2	1	c	2	1	1	go	b	b	1	517
2	1	m	3	1	4	go	b	b	1	504
2	1	p	0	0	4	nogo	x	x	1	0
2	1	m	4	1	2	nogo	x	x	1	0
2	1	c	2	1	3	nogo	x	x	1	0
2	1	p	3	1	2	nogo	x	x	1	0
2	1	v	1	1	1	go	b	b	1	422
2	1	f	0	0	1	nogo	x	x	1	0
2	1	v	1	1	4	go	b	b	1	462
2	1	c	2	1	1	go	b	b	1	400
2	1	h	0	0	3	nogo	x	x	1	0
2	1	s	0	0	1	nogo	x	x	1	0
2	1	m	4	1	4	go	b	b	1	451
2	1	p	3	1	4	go	b	b	1	449
2	1	t	0	0	1	nogo	x	b	0	487
2	1	f	0	0	4	nogo	x	x	1	0
2	1	t	0	0	1	nogo	x	x	1	0
2	1	s	0	0	1	nogo	x	x	1	0
2	1	h	0	0	1	nogo	x	x	1	0
2	1	f	1	1	1	go	b	b	1	685
2	1	s	3	1	4	go	b	b	1	584
2	1	v	0	0	4	nogo	x	x	1	0
2	1	t	0	0	4	nogo	x	x	1	0
2	1	m	0	0	1	nogo	x	x	1	0
2	1	c	0	0	1	nogo	x	x	1	0
2	1	h	2	1	3	nogo	x	x	1	0
2	1	c	0	0	4	nogo	x	x	1	0
2	1	s	3	1	2	nogo	x	x	1	0
2	1	t	0	0	4	nogo	x	x	1	0
2	1	f	1	1	4	go	b	x	0	0
2	1	h	2	1	3	nogo	x	b	0	512
2	1	v	0	0	4	nogo	x	x	1	0
2	1	p	4	1	1	go	b	x	0	0
2	1	p	4	1	4	go	b	b	1	600
2	1	m	0	0	4	nogo	x	x	1	0
2	1	s	0	0	1	nogo	x	x	1	0
2	1	f	2	1	3	nogo	x	x	1	0
2	1	m	0	0	3	nogo	x	x	1	0
2	1	s	0	0	1	nogo	x	x	1	0
2	1	p	4	1	1	go	b	b	1	554
2	1	t	3	1	1	go	b	b	1	508
2	1	c	1	1	2	nogo	x	x	1	0
2	1	h	0	0	1	nogo	x	x	1	0
2	1	m	0	0	1	nogo	x	x	1	0
2	1	p	4	1	4	go	b	b	1	553
2	1	f	2	1	4	go	b	b	1	815
2	1	t	3	1	2	nogo	x	x	1	0
2	1	c	1	1	3	nogo	x	x	1	0
2	1	h	0	0	3	nogo	x	x	1	0
2	1	v	0	0	1	nogo	x	x	1	0
2	1	v	0	0	4	nogo	x	x	1	0
2	1	v	0	0	1	nogo	x	x	1	0
2	1	h	0	0	2	nogo	x	x	1	0
2	1	f	3	1	2	nogo	x	x	1	0
2	1	m	2	1	1	go	b	b	1	655
2	1	t	0	0	4	nogo	x	x	1	0
2	1	f	3	1	1	go	b	b	1	525
2	1	p	0	0	4	nogo	x	x	1	0
2	1	c	4	1	1	go	b	b	1	1016
2	1	s	1	1	3	nogo	x	b	0	738
2	1	p	0	0	1	nogo	x	x	1	0
2	1	t	0	0	1	nogo	x	x	1	0
2	1	h	0	0	1	nogo	x	x	1	0
2	1	m	2	1	4	go	b	b	1	839
2	1	c	4	1	1	go	b	b	1	859
2	1	v	0	0	4	nogo	x	x	1	0
2	1	s	1	1	2	nogo	x	x	1	0
2	1	t	0	0	4	nogo	x	x	1	0
2	1	f	0	0	2	nogo	x	x	1	0
2	1	s	3	1	4	go	b	b	1	716
2	1	m	0	0	1	nogo	x	x	1	0
2	1	t	0	0	4	nogo	x	x	1	0
2	1	h	4	1	3	nogo	x	x	1	0
2	1	c	0	0	4	nogo	x	b	0	623
2	1	v	2	1	1	go	b	b	1	649
2	1	s	3	1	4	go	b	b	1	604
2	1	p	1	1	4	go	b	b	1	547
2	1	p	1	1	1	go	b	b	1	518
2	1	v	2	1	4	go	b	b	1	893
2	1	c	0	0	1	nogo	x	x	1	0
2	1	h	4	1	2	nogo	x	x	1	0
2	1	f	0	0	3	nogo	x	x	1	0
2	1	m	0	0	1	nogo	x	b	0	467
2	1	m	0	0	2	nogo	x	x	1	0
2	1	h	2	1	4	go	b	x	0	0
2	1	v	3	1	4	go	b	b	1	642
2	1	c	0	0	1	nogo	x	x	1	0
2	1	p	0	0	3	nogo	x	x	1	0
2	1	p	0	0	1	nogo	x	x	1	0
2	1	t	4	1	4	go	b	b	1	1128
2	1	t	4	1	2	nogo	x	x	1	0
2	1	m	0	0	1	nogo	x	x	1	0
2	1	h	2	1	1	go	b	b	1	876
2	1	s	0	0	3	nogo	x	x	1	0
2	1	f	1	1	4	go	b	b	1	701
2	1	c	0	0	1	nogo	x	x	1	0
2	1	s	0	0	1	nogo	x	x	1	0
2	1	v	3	1	4	go	b	b	1	626
2	1	f	1	1	4	go	b	b	1	640
2	1	h	0	0	1	nogo	x	x	1	0
2	1	p	0	0	2	nogo	x	x	1	0
2	1	c	0	0	4	nogo	x	x	1	0
2	1	f	0	0	4	nogo	x	x	1	0
2	1	m	3	1	4	go	b	b	1	773
2	1	t	1	1	4	go	b	b	1	706
2	1	c	0	0	4	nogo	x	b	0	861
2	1	h	0	0	4	nogo	x	x	1	0
2	1	p	0	0	2	nogo	x	x	1	0
2	1	f	0	0	1	nogo	x	x	1	0
2	1	v	2	1	3	nogo	x	x	1	0
2	1	v	2	1	2	nogo	x	x	1	0
2	1	s	4	1	2	nogo	x	x	1	0
2	1	s	4	1	1	go	b	b	1	606
2	1	t	1	1	1	go	b	b	1	704
2	1	m	3	1	1	go	b	b	1	548
2	1	m	0	0	4	nogo	x	x	1	0
2	1	v	1	1	2	nogo	x	b	0	692
2	1	p	0	0	2	nogo	x	x	1	0
2	1	h	0	0	3	nogo	x	x	1	0
2	1	s	4	1	4	go	b	b	1	537
2	1	m	0	0	3	nogo	x	x	1	0
2	1	s	4	1	3	nogo	x	x	1	0
2	1	t	0	0	4	nogo	x	x	1	0
2	1	f	3	1	4	go	b	b	1	1025
2	1	c	2	1	4	go	b	b	1	1080
2	1	v	1	1	1	go	b	b	1	427
2	1	t	0	0	4	nogo	x	x	1	0
2	1	c	2	1	1	go	b	b	1	491
2	1	p	0	0	3	nogo	x	x	1	0
2	1	f	3	1	3	nogo	x	x	1	0
2	1	h	0	0	3	nogo	x	x	1	0
2	1	m	3	1	4	go	b	b	1	1040
2	1	v	1	1	4	go	b	b	1	770
2	1	f	0	0	4	nogo	x	x	1	0
2	1	v	1	1	3	nogo	x	x	1	0
2	1	t	4	1	1	go	b	b	1	549
2	1	h	0	0	3	nogo	x	x	1	0
2	1	m	3	1	4	go	b	b	1	577
2	1	s	0	0	4	nogo	x	x	1	0
2	1	t	4	1	2	nogo	x	x	1	0
2	1	c	0	0	1	nogo	x	x	1	0
2	1	s	0	0	1	nogo	x	x	1	0
2	1	p	2	1	4	go	b	b	1	514
2	1	p	2	1	4	go	b	b	1	579
2	1	f	0	0	3	nogo	x	x	1	0
2	1	c	0	0	4	nogo	x	x	1	0
2	1	h	0	0	1	nogo	x	x	1	0
2	1	p	0	0	2	nogo	x	x	1	0
2	1	s	2	1	4	go	b	b	1	492
2	1	t	4	1	1	go	b	b	1	552
2	1	f	0	0	1	nogo	x	x	1	0
2	1	p	0	0	4	nogo	x	x	1	0
2	1	v	0	0	1	nogo	x	x	1	0
2	1	c	0	0	4	nogo	x	x	1	0
2	1	h	1	1	2	nogo	x	x	1	0
2	1	h	1	1	4	go	b	b	1	439
2	1	s	2	1	2	nogo	x	x	1	0
2	1	m	3	1	3	nogo	x	x	1	0
2	1	c	0	0	1	nogo	x	x	1	0
2	1	v	0	0	1	nogo	x	x	1	0
2	1	f	0	0	2	nogo	x	x	1	0
2	1	t	4	1	1	go	b	b	1	465
2	1	m	3	1	4	go	b	b	1	503
2	0	m	0	0	1	nogo	x	x	1	0
2	0	s	0	0	4	nogo	x	x	1	0
2	0	t	3	1	1	go	b	b	1	596
2	0	v	0	0	2	nogo	x	x	1	0
2	0	p	4	1	3	nogo	x	b	0	626
2	0	c	1	1	1	go	b	b	1	631
2	0	p	4	1	4	go	b	b	1	590
2	0	s	0	0	1	nogo	x	x	1	0
2	0	f	0	0	4	nogo	x	x	1	0
2	0	h	2	1	4	go	b	b	1	575
2	0	f	0	0	2	nogo	x	x	1	0
2	0	v	0	0	4	nogo	x	b	0	563
2	0	t	3	1	3	nogo	x	x	1	0
2	0	c	1	1	1	go	b	b	1	450
2	0	m	0	0	1	nogo	x	x	1	0
2	0	h	2	1	1	go	b	b	1	923
2	1	m	0	0	3	nogo	x	x	1	0
2	1	c	3	1	2	nogo	x	b	0	751
2	1	v	0	0	4	nogo	x	x	1	0
2	1	t	0	0	1	nogo	x	x	1	0
2	1	s	1	1	1	go	b	b	1	426
2	1	f	2	1	1	go	b	b	1	613
2	1	s	1	1	3	nogo	x	x	1	0
2	1	t	0	0	4	nogo	x	x	1	0
2	1	v	0	0	4	nogo	x	x	1	0
2	1	m	0	0	2	nogo	x	x	1	0
2	1	f	2	1	2	nogo	x	x	1	0
2	1	p	0	0	4	nogo	x	x	1	0
2	1	p	0	0	4	nogo	x	x	1	0
2	1	h	4	1	1	go	b	b	1	841
2	1	h	4	1	4	go	b	b	1	693
2	1	c	3	1	4	go	b	b	1	691
2	1	s	0	0	4	nogo	x	x	1	0
2	1	h	0	0	2	nogo	x	x	1	0
2	1	v	2	1	4	go	b	b	1	482
2	1	h	0	0	3	nogo	x	x	1	0
2	1	t	3	1	4	go	b	b	1	536
2	1	c	4	1	1	go	b	b	1	490
2	1	p	0	0	1	nogo	x	b	0	659
2	1	f	1	1	4	go	b	b	1	575
2	1	v	2	1	1	go	b	b	1	459
2	1	t	3	1	4	go	b	b	1	512
2	1	p	0	0	2	nogo	x	x	1	0
2	1	m	0	0	2	nogo	x	x	1	0
2	1	f	1	1	1	go	b	b	1	466
2	1	s	0	0	4	nogo	x	x	1	0
2	1	m	0	0	1	nogo	x	x	1	0
2	1	c	4	1	4	go	b	b	1	569
2	1	f	0	0	1	nogo	x	x	1	0
2	1	c	0	0	3	nogo	x	x	1	0
2	1	s	1	1	1	go	b	b	1	663
2	1	s	1	1	1	go	b	b	1	503
2	1	t	0	0	1	nogo	x	x	1	0
2	1	m	2	1	1	go	b	b	1	596
2	1	c	0	0	4	nogo	x	x	1	0
2	1	f	0	0	4	nogo	x	x	1	0
2	1	m	2	1	1	go	b	b	1	620
2	1	t	0	0	1	nogo	x	x	1	0
2	1	p	3	1	1	go	b	b	1	520
2	1	v	4	1	3	nogo	x	b	0	491
2	1	h	0	0	3	nogo	x	x	1	0
2	1	h	0	0	4	nogo	x	x	1	0
2	1	v	4	1	3	nogo	x	x	1	0
2	1	p	3	1	2	nogo	x	x	1	0
2	1	s	0	0	3	nogo	x	x	1	0
2	1	t	2	1	1	go	b	b	1	612
2	1	m	1	1	4	go	b	b	1	942
2	1	v	0	0	3	nogo	x	x	1	0
2	1	p	0	0	4	nogo	x	x	1	0
2	1	v	0	0	1	nogo	x	x	1	0
2	1	c	0	0	3	nogo	x	x	1	0
2	1	f	4	1	1	go	b	b	1	1126
2	1	t	2	1	3	nogo	x	x	1	0
2	1	h	3	1	1	go	b	b	1	518
2	1	h	3	1	1	go	b	b	1	582
2	1	s	0	0	2	nogo	x	x	1	0
2	1	m	1	1	1	go	b	b	1	459
2	1	c	0	0	4	nogo	x	x	1	0
2	1	f	4	1	4	go	b	b	1	994
2	1	p	0	0	1	nogo	x	x	1	0
2	1	c	0	0	1	nogo	x	x	1	0
2	1	s	3	1	1	go	b	b	1	738
2	1	p	4	1	2	nogo	x	x	1	0
2	1	f	0	0	4	nogo	x	x	1	0
2	1	v	0	0	4	nogo	x	x	1	0
2	1	t	1	1	2	nogo	x	x	1	0
2	1	h	0	0	1	nogo	x	x	1	0
2	1	m	2	1	4	go	b	b	1	666
2	1	h	0	0	1	nogo	x	x	1	0
2	1	p	4	1	1	go	b	b	1	1087
2	1	s	3	1	3	nogo	x	x	1	0
2	1	v	0	0	4	nogo	x	x	1	0
2	1	t	1	1	4	go	b	b	1	478
2	1	f	0	0	3	nogo	x	x	1	0
2	1	m	2	1	4	go	b	b	1	411
2	1	c	0	0	4	nogo	x	x	1	0
2	1	p	0	0	1	nogo	x	x	1	0
2	1	s	0	0	2	nogo	x	x	1	0
2	1	p	0	0	1	nogo	x	x	1	0
2	1	t	1	1	3	nogo	x	x	1	0
2	1	c	3	1	1	go	b	b	1	571
2	1	v	2	1	4	go	b	b	1	470
2	1	h	4	1	4	go	b	b	1	662
2	1	f	0	0	2	nogo	x	x	1	0
2	1	f	0	0	4	nogo	x	x	1	0
2	1	m	0	0	4	nogo	x	x	1	0
2	1	t	1	1	3	nogo	x	b	0	534
2	1	v	2	1	4	go	b	b	1	450
2	1	s	0	0	1	nogo	x	x	1	0
2	1	c	3	1	2	nogo	x	x	1	0
2	1	m	0	0	1	nogo	x	x	1	0
2	1	h	4	1	3	nogo	x	x	1	0
2	1	c	4	1	3	nogo	x	x	1	0
2	1	c	4	1	1	go	b	b	1	1118
2	1	s	0	0	1	nogo	x	x	1	0
2	1	p	2	1	1	go	b	b	1	560
2	1	m	1	1	4	go	b	b	1	617
2	1	v	0	0	4	nogo	x	x	1	0
2	1	t	3	1	3	nogo	x	x	1	0
2	1	h	0	0	4	nogo	x	x	1	0
2	1	p	2	1	4	go	b	b	1	740
2	1	f	0	0	1	nogo	x	x	1	0
2	1	m	1	1	1	go	b	b	1	490
2	1	v	0	0	4	nogo	x	x	1	0
2	1	s	0	0	4	nogo	x	x	1	0
2	1	f	0	0	3	nogo	x	x	1	0
2	1	t	3	1	4	go	b	b	1	465
2	1	h	0	0	1	nogo	x	x	1	0
2	1	f	2	1	4	go	b	b	1	588
2	1	t	0	0	4	nogo	x	x	1	0
2	1	v	1	1	2	nogo	x	x	1	0
2	1	c	0	0	1	nogo	x	x	1	0
2	1	h	0	0	4	nogo	x	x	1	0
2	1	s	0	0	4	nogo	x	x	1	0
2	1	s	0	0	2	nogo	x	x	1	0
2	1	p	3	1	4	go	b	b	1	534
2	1	m	4	1	4	go	b	b	1	584
2	1	f	2	1	1	go	b	b	1	582
2	1	h	0	0	4	nogo	x	x	1	0
2	1	c	0	0	2	nogo	x	x	1	0
2	1	m	4	1	1	go	b	b	1	487
2	1	v	1	1	4	go	b	b	1	511
2	1	t	0	0	1	nogo	x	x	1	0
2	1	p	3	1	3	nogo	x	b	0	547
2	1	p	0	0	1	nogo	x	x	1	0
2	1	m	2	1	2	nogo	x	x	1	0
2	1	m	2	1	1	go	b	b	1	880
2	1	c	3	1	4	go	b	x	0	0
2	1	f	0	0	4	nogo	x	x	1	0
2	1	v	4	1	4	go	b	b	1	1127
2	1	t	0	0	1	nogo	x	x	1	0
2	1	h	1	1	1	go	b	b	1	751
2	1	s	0	0	3	nogo	x	x	1	0
2	1	c	3	1	3	nogo	x	x	1	0
2	1	v	4	1	4	go	b	b	1	495
2	1	s	0	0	1	nogo	x	x	1	0
2	1	t	0	0	2	nogo	x	x	1	0
2	1	h	1	1	4	go	b	b	1	831
2	1	f	0	0	1	nogo	x	x	1	0
2	1	p	0	0	3	nogo	x	x	1	0
2	1	p	1	1	4	go	b	b	1	1161
2	1	s	3	1	1	go	b	x	0	0
2	1	p	1	1	4	go	b	b	1	668
2	1	t	2	1	1	go	b	b	1	391
2	1	f	0	0	1	nogo	x	x	1	0
2	1	c	0	0	1	nogo	x	x	1	0
2	1	h	4	1	4	go	b	b	1	484
2	1	m	0	0	2	nogo	x	x	1	0
2	1	t	2	1	2	nogo	x	x	1	0
2	1	s	3	1	4	go	b	b	1	565
2	1	m	0	0	1	nogo	x	x	1	0
2	1	h	4	1	2	nogo	x	x	1	0
2	1	v	0	0	1	nogo	x	x	1	0
2	1	v	0	0	1	nogo	x	x	1	0
2	1	c	0	0	4	nogo	x	b	0	663
2	1	f	0	0	4	nogo	x	x	1	0
2	1	c	0	0	1	nogo	x	x	1	0
2	1	p	2	1	3	nogo	x	x	1	0
2	1	f	4	1	4	go	b	b	1	531
2	1	p	2	1	4	go	b	b	1	564
2	1	v	0	0	1	nogo	x	x	1	0
2	1	t	0	0	1	nogo	x	x	1	0
2	1	t	0	0	4	nogo	x	x	1	0
2	1	h	3	1	4	go	b	b	1	540
2	1	f	4	1	4	go	b	b	1	495
2	1	m	1	1	2	nogo	x	x	1	0
2	1	h	3	1	4	go	b	b	1	489
2	1	s	0	0	4	nogo	x	x	1	0
2	1	v	0	0	4	nogo	x	x	1	0
2	1	m	1	1	4	go	b	b	1	1078
2	1	c	0	0	1	nogo	x	x	1	0
2	1	s	0	0	1	nogo	x	x	1	0
2	1	f	3	1	2	nogo	x	x	1	0
2	1	c	0	0	4	nogo	x	x	1	0
2	1	s	4	1	1	go	b	b	1	535
2	1	m	1	1	4	go	b	b	1	468
2	1	f	3	1	1	go	b	b	1	429
2	1	t	0	0	4	nogo	x	x	1	0
2	1	p	0	0	4	nogo	x	x	1	0
2	1	h	2	1	2	nogo	x	b	0	643
2	1	v	0	0	2	nogo	x	x	1	0
2	1	t	0	0	3	nogo	x	x	1	0
2	1	m	1	1	1	go	b	b	1	504
2	1	h	2	1	4	go	b	b	1	547
2	1	v	0	0	2	nogo	x	x	1	0
2	1	s	4	1	4	go	b	b	1	512
2	1	c	0	0	1	nogo	x	x	1	0
2	1	p	0	0	3	nogo	x	x	1	0
2	1	t	0	0	1	nogo	x	x	1	0
2	1	f	4	1	1	go	b	x	0	0
2	1	c	2	1	1	go	b	b	1	851
2	1	h	1	1	1	go	b	b	1	664
2	1	p	0	0	4	nogo	x	x	1	0
2	1	m	0	0	4	nogo	x	x	1	0
2	1	c	2	1	1	go	b	b	1	490
2	1	m	0	0	1	nogo	x	x	1	0
2	1	s	0	0	4	nogo	x	b	0	600
2	1	s	0	0	4	nogo	x	b	0	661
2	1	p	0	0	4	nogo	x	x	1	0
2	1	v	3	1	4	go	b	b	1	451
2	1	f	4	1	4	go	b	x	0	0
2	1	v	3	1	4	go	b	b	1	438
2	1	t	0	0	4	nogo	x	x	1	0
2	1	h	1	1	3	nogo	x	b	0	560
2	1	f	2	1	2	nogo	x	x	1	0
2	1	s	0	0	1	nogo	x	x	1	0
2	1	t	0	0	3	nogo	x	x	1	0
2	1	m	4	1	4	go	b	b	1	664
2	1	v	0	0	4	nogo	x	b	0	1198
2	1	t	0	0	4	nogo	x	x	1	0
2	1	p	0	0	1	nogo	x	x	1	0
2	1	c	1	1	4	go	b	b	1	629
2	1	h	3	1	1	go	b	b	1	579
2	1	f	2	1	4	go	b	b	1	579
2	1	s	0	0	4	nogo	x	x	1	0
2	1	c	1	1	1	go	b	b	1	476
2	1	p	0	0	4	nogo	x	x	1	0
2	1	v	0	0	1	nogo	x	x	1	0
2	1	h	3	1	1	go	b	x	0	0
2	1	m	4	1	1	go	b	b	1	659
2	0	h	0	0	4	nogo	x	x	1	0
2	0	c	0	0	1	nogo	x	x	1	0
2	0	m	0	0	3	nogo	x	x	1	0
2	0	s	2	1	1	go	b	b	1	459
2	0	m	0	0	1	nogo	x	x	1	0
2	0	t	4	1	4	go	b	b	1	547
2	0	f	1	1	4	go	b	b	1	813
2	0	p	0	0	2	nogo	x	x	1	0
2	0	f	1	1	1	go	b	b	1	607
2	0	p	0	0	4	nogo	x	x	1	0
2	0	c	0	0	4	nogo	x	x	1	0
2	0	s	2	1	1	go	b	b	1	849
2	0	h	0	0	3	nogo	x	x	1	0
2	0	t	4	1	1	go	b	b	1	677
2	0	v	3	1	3	nogo	x	x	1	0
2	0	v	3	1	1	go	b	b	1	703
2	1	p	3	1	1	go	b	b	1	1082
2	1	h	0	0	2	nogo	x	x	1	0
2	1	s	0	0	2	nogo	x	x	1	0
2	1	f	0	0	3	nogo	x	x	1	0
2	1	h	0	0	3	nogo	x	x	1	0
2	1	p	3	1	1	go	b	b	1	666
2	1	m	0	0	2	nogo	x	x	1	0
2	1	t	2	1	1	go	b	b	1	439
2	1	v	4	1	1	go	b	b	1	473
2	1	c	1	1	3	nogo	x	b	0	666
2	1	c	1	1	4	go	b	b	1	437
2	1	m	0	0	4	nogo	x	x	1	0
2	1	s	0	0	4	nogo	x	x	1	0
2	1	v	4	1	1	go	b	b	1	497
2	1	t	2	1	4	go	b	b	1	440
2	1	f	0	0	1	nogo	x	x	1	0
3	1	m	0	0	2	nogo	x	x	1	0
3	1	s	3	1	1	go	b	b	1	409
3	1	m	0	0	1	nogo	x	x	1	0
3	1	s	3	1	4	go	b	b	1	468
3	1	v	1	1	1	go	b	b	1	663
3	1	f	4	1	3	nogo	x	x	1	0
3	1	p	0	0	1	nogo	x	x	1	0
3	1	h	0	0	4	nogo	x	x	1	0
3	1	c	0	0	3	nogo	x	x	1	0
3	1	p	0	0	3	nogo	x	x	1	0
3	1	t	2	1	1	go	b	b	1	516
3	1	c	0	0	1	nogo	x	x	1	0
3	1	h	0	0	1	nogo	x	x	1	0
3	1	t	2	1	3	nogo	x	x	1	0
3	1	f	4	1	1	go	b	b	1	457
3	1	v	1	1	1	go	b	b	1	472
3	1	h	0	0	4	nogo	x	x	1	0
3	1	t	4	1	1	go	b	b	1	479
3	1	v	0	0	1	nogo	x	x	1	0
3	1	h	0	0	1	nogo	x	x	1	0
3	1	c	3	1	4	go	b	b	1	568
3	1	p	2	1	4	go	b	b	1	992
3	1	c	3	1	1	go	b	b	1	555
3	1	s	1	1	4	go	b	b	1	1246
3	1	t	4	1	2	nogo	x	x	1	0
3	1	p	2	1	1	go	b	b	1	486
3	1	s	1	1	4	go	b	b	1	547
3	1	m	0	0	4	nogo	x	x	1	0
3	1	f	0	0	2	nogo	x	x	1	0
3	1	m	0	0	1	nogo	x	x	1	0
3	1	f	0	0	4	nogo	x	x	1	0
3	1	v	0	0	2	nogo	x	x	1	0
3	1	h	1	1	4	go	b	b	1	1031
3	1	h	1	1	1	go	b	b	1	584
3	1	s	0	0	3	nogo	x	x	1	0
3	1	f	4	1	3	nogo	x	x	1	0
3	1	c	0	0	4	nogo	x	x	1	0
3	1	c	0	0	3	nogo	x	x	1	0
3	1	t	0	0	4	nogo	x	x	1	0
3	1	m	0	0	4	nogo	x	x	1	0
3	1	v	2	1	4	go	b	b	1	504
3	1	v	2	1	4	go	b	b	1	471
3	1	p	3	1	1	go	b	b	1	510
3	1	m	0	0	4	nogo	x	x	1	0
3	1	t	0	0	1	nogo	x	x	1	0
3	1	f	4	1	1	go	b	b	1	459
3	1	p	3	1	4	go	b	b	1	538
3	1	s	0	0	4	nogo	x	x	1	0
3	1	h	1	1	1	go	b	b	1	553
3	1	c	3	1	2	nogo	x	x	1	0
3	1	f	4	1	4	go	b	b	1	557
3	1	t	0	0	1	nogo	x	x	1	0
3	1	s	0	0	2	nogo	x	x	1	0
3	1	m	0	0	2	nogo	x	x	1	0
3	1	p	2	1	4	go	b	b	1	528
3	1	f	4	1	4	go	b	b	1	510
3	1	s	0	0	4	nogo	x	x	1	0
3	1	v	0	0	1	nogo	x	x	1	0
3	1	h	1	1	3	nogo	x	x	1	0
3	1	v	0	0	2	nogo	x	x	1	0
3	1	t	0	0	2	nogo	x	x	1	0
3	1	c	3	1	4	go	b	b	1	646
3	1	p	2	1	1	go	b	b	1	435
3	1	m	0	0	3	nogo	x	x	1	0
3	1	p	0	0	2	nogo	x	x	1	0
3	1	v	1	1	1	go	b	b	1	631
3	1	t	0	0	4	nogo	x	x	1	0
3	1	m	3	1	3	nogo	x	x	1	0
3	1	c	0	0	1	nogo	x	x	1	0
3	1	f	2	1	2	nogo	x	x	1	0
3	1	s	0	0	1	nogo	x	x	1	0
3	1	m	3	1	2	nogo	x	x	1	0
3	1	p	0	0	2	nogo	x	x	1	0
3	1	h	4	1	1	go	b	b	1	883
3	1	c	0	0	1	nogo	x	x	1	0
3	1	t	0	0	4	nogo	x	x	1	0
3	1	s	0	0	3	nogo	x	x	1	0
3	1	v	1	1	1	go	b	b	1	424
3	1	h	4	1	3	nogo	x	x	1	0
3	1	f	2	1	2	nogo	x	x	1	0
3	1	s	0	0	4	nogo	x	x	1	0
3	1	t	3	1	4	go	b	b	1	526
3	1	f	2	1	1	go	b	b	1	475
3	1	t	3	1	4	go	b	b	1	437
3	1	m	4	1	4	go	b	b	1	741
3	1	f	2	1	1	go	b	b	1	515
3	1	h	1	1	3	nogo	x	x	1	0
3	1	m	4	1	1	go	b	b	1	677
3	1	v	0	0	1	nogo	x	x	1	0
3	1	p	0	0	4	nogo	x	x	1	0
3	1	s	0	0	4	nogo	x	x	1	0
3	1	c	0	0	1	nogo	x	x	1	0
3	1	c	0	0	4	nogo	x	x	1	0
3	1	p	0	0	4	nogo	x	x	1	0
3	1	v	0	0	4	nogo	x	x	1	0
3	1	h	1	1	1	go	b	b	1	486
3	1	t	0	0	1	nogo	x	x	1	0
3	1	f	0	0	4	nogo	x	x	1	0
3	1	s	0	0	3	nogo	x	x	1	0
3	1	p	0	0	4	nogo	x	x	1	0
3	1	v	2	1	3	nogo	x	b	0	717
3	1	c	1	1	4	go	b	b	1	761
3	1	c	1	1	1	go	b	b	1	555
3	1	p	0	0	1	nogo	x	x	1	0
3	1	v	2	1	4	go	b	b	1	524
3	1	s	0	0	3	nogo	x	x	1	0
3	1	h	4	1	4	go	b	b	1	507
3	1	t	0	0	4	nogo	x	x	1	0
3	1	m	3	1	1	go	b	b	1	725
3	1	h	4	1	3	nogo	x	x	1	0
3	1	f	0	0	4	nogo	x	x	1	0
3	1	m	3	1	4	go	b	b	1	603
3	1	p	0	0	4	nogo	x	x	1	0
3	1	m	0	0	2	nogo	x	x	1	0
3	1	p	0	0	3	nogo	x	x	1	0
3	1	c	2	1	1	go	b	b	1	506
3	1	s	1	1	1	go	b	b	1	629
3	1	s	1	1	2	nogo	x	x	1	0
3	1	t	3	1	3	nogo	x	x	1	0
3	1	v	0	0	1	nogo	x	x	1	0
3	1	f	0	0	1	nogo	x	x	1	0
3	1	c	2	1	4	go	b	b	1	505
3	1	m	0	0	4	nogo	x	x	1	0
3	1	f	0	0	3	nogo	x	x	1	0
3	1	h	4	1	4	go	b	b	1	539
3	1	h	4	1	4	go	b	b	1	649
3	1	v	0	0	1	nogo	x	x	1	0
3	1	t	3	1	4	go	b	b	1	482
3	1	t	2	1	2	nogo	x	x	1	0
3	1	c	4	1	2	nogo	x	x	1	0
3	1	h	0	0	3	nogo	x	x	1	0
3	1	f	1	1	3	nogo	x	x	1	0
3	1	p	0	0	1	nogo	x	x	1	0
3	1	s	0	0	1	nogo	x	x	1	0
3	1	h	0	0	3	nogo	x	x	1	0
3	1	t	2	1	1	go	b	b	1	593
3	1	m	3	1	1	go	b	b	1	1056
3	1	c	4	1	4	go	b	b	1	614
3	1	p	0	0	4	nogo	x	x	1	0
3	1	s	0	0	3	nogo	x	x	1	0
3	1	f	1	1	4	go	b	b	1	593
3	1	v	0	0	3	nogo	x	x	1	0
3	1	v	0	0	1	nogo	x	x	1	0
3	1	m	3	1	1	go	b	b	1	460
3	1	h	2	1	1	go	b	b	1	668
3	1	v	0	0	1	nogo	x	x	1	0
3	1	c	1	1	1	go	b	b	1	634
3	1	m	0	0	1	nogo	x	x	1	0
3	1	c	1	1	1	go	b	b	1	501
3	1	s	4	1	1	go	b	b	1	1280
3	1	p	3	1	3	nogo	x	x	1	0
3	1	m	0	0	1	nogo	x	x	1	0
3	1	h	2	1	3	nogo	x	x	1	0
3	1	f	0	0	2	nogo	x	x	1	0
3	1	f	0	0	4	nogo	x	x	1	0
3	1	s	4	1	4	go	b	b	1	1025
3	1	v	0	0	4	nogo	x	x	1	0
3	1	t	0	0	4	nogo	x	x	1	0
3	1	p	3	1	4	go	b	b	1	473
3	1	t	0	0	3	nogo	x	x	1	0
3	1	m	4	1	1	go	b	b	1	693
3	1	t	0	0	4	nogo	x	x	1	0
3	1	v	0	0	3	nogo	x	x	1	0
3	1	s	0	0	4	nogo	x	x	1	0
3	1	c	3	1	2	nogo	x	x	1	0
3	1	t	0	0	1	nogo	x	x	1	0
3	1	f	0	0	1	nogo	x	x	1	0
3	1	p	1	1	4	go	b	b	1	447
3	1	v	0	0	2	nogo	x	x	1	0
3	1	h	2	1	4	go	b	b	1	631
3	1	h	2	1	4	go	b	b	1	473
3	1	s	0	0	1	nogo	x	x	1	0
3	1	p	1	1	4	go	b	b	1	429
3	1	c	3	1	3	nogo	x	x	1	0
3	1	f	0	0	4	nogo	x	x	1	0
3	1	m	4	1	4	go	b	b	1	605
3	1	m	1	1	1	go	b	b	1	504
3	1	c	3	1	4	go	b	b	1	471
3	1	m	1	1	4	go	b	b	1	471
3	1	s	2	1	4	go	b	b	1	511
3	1	v	0	0	1	nogo	x	x	1	0
3	1	v	0	0	4	nogo	x	x	1	0
3	1	f	0	0	4	nogo	x	x	1	0
3	1	p	0	0	4	nogo	x	x	1	0
3	1	t	4	1	4	go	b	b	1	714
3	1	c	3	1	2	nogo	x	x	1	0
3	1	h	0	0	4	nogo	x	x	1	0
3	1	t	4	1	4	go	b	b	1	530
3	1	p	0	0	1	nogo	x	x	1	0
3	1	h	0	0	4	nogo	x	x	1	0
3	1	s	2	1	1	go	b	b	1	548
3	1	f	0	0	1	nogo	x	x	1	0
3	1	m	2	1	2	nogo	x	x	1	0
3	1	p	0	0	2	nogo	x	x	1	0
3	1	t	0	0	1	nogo	x	x	1	0
3	1	t	0	0	1	nogo	x	x	1	0
3	1	h	0	0	1	nogo	x	x	1	0
3	1	v	3	1	4	go	b	b	1	709
3	1	m	2	1	3	nogo	x	x	1	0
3	1	s	0	0	4	nogo	x	x	1	0
3	1	v	3	1	1	go	b	b	1	733
3	1	f	1	1	4	go	b	b	1	1108
3	1	f	1	1	2	nogo	x	x	1	0
3	1	c	4	1	1	go	b	b	1	782
3	1	h	0	0	4	nogo	x	x	1	0
3	1	s	0	0	1	nogo	x	x	1	0
3	1	p	0	0	1	nogo	x	x	1	0
3	1	c	4	1	3	nogo	x	x	1	0
3	1	f	0	0	1	nogo	x	x	1	0
3	1	v	3	1	4	go	b	b	1	837
3	1	p	4	1	1	go	b	b	1	549
3	1	m	2	1	3	nogo	x	x	1	0
3	1	v	3	1	4	go	b	b	1	478
3	1	h	1	1	3	nogo	x	x	1	0
3	1	h	1	1	3	nogo	x	x	1	0
3	1	f	0	0	1	nogo	x	x	1	0
3	1	m	2	1	2	nogo	x	x	1	0
3	1	p	4	1	1	go	b	b	1	493
3	1	t	0	0	4	nogo	x	x	1	0
3	1	s	0	0	2	nogo	x	x	1	0
3	1	c	0	0	1	nogo	x	x	1	0
3	1	c	0	0	1	nogo	x	x	1	0
3	1	t	0	0	3	nogo	x	x	1	0
3	1	s	0	0	2	nogo	x	x	1	0
3	1	s	3	1	2	nogo	x	x	1	0
3	1	f	4	1	2	nogo	x	x	1	0
3	1	v	0	0	1	nogo	x	x	1	0
3	1	h	0	0	1	nogo	x	x	1	0
3	1	t	1	1	4	go	b	x	0	0
3	1	m	0	0	4	nogo	x	x	1	0
3	1	m	0	0	4	nogo	x	b	0	697
3	1	c	2	1	1	go	b	b	1	890
3	1	p	0	0	2	nogo	x	x	1	0
3	1	h	0	0	4	nogo	x	x	1	0
3	1	c	2	1	3	nogo	x	x	1	0
3	1	p	0	0	4	nogo	x	x	1	0
3	1	t	1	1	1	go	b	b	1	480
3	1	f	4	1	1	go	b	b	1	557
3	1	v	0	0	3	nogo	x	x	1	0
3	1	s	3	1	4	go	b	b	1	447
3	1	f	3	1	2	nogo	x	x	1	0
3	1	p	1	1	1	go	b	b	1	492
3	1	t	0	0	4	nogo	x	x	1	0
3	1	t	0	0	3	nogo	x	x	1	0
3	1	s	0	0	4	nogo	x	x	1	0
3	1	m	2	1	2	nogo	x	x	1	0
3	1	f	3	1	4	go	b	b	1	866
3	1	c	0	0	4	nogo	x	x	1	0
3	1	c	0	0	1	nogo	x	x	1	0
3	1	v	4	1	1	go	b	b	1	650
3	1	h	0	0	1	nogo	x	x	1	0
3	1	m	2	1	2	nogo	x	x	1	0
3	1	s	0	0	3	nogo	x	x	1	0
3	1	h	0	0	4	nogo	x	x	1	0
3	1	p	1	1	4	go	b	b	1	572
3	1	v	4	1	1	go	b	b	1	474
3	1	h	3	1	1	go	b	b	1	659
3	1	m	2	1	4	go	b	b	1	515
3	1	c	0	0	1	nogo	x	x	1	0
3	1	s	0	0	3	nogo	x	x	1	0
3	1	f	0	0	4	nogo	x	x	1	0
3	1	v	1	1	1	go	b	b	1	419
3	1	m	2	1	1	go	b	b	1	491
3	1	p	0	0	4	nogo	x	x	1	0
3	1	s	0	0	4	nogo	x	x	1	0
3	1	t	4	1	1	go	b	b	1	712
3	1	f	0	0	4	nogo	x	x	1	0
3	1	p	0	0	4	nogo	x	x	1	0
3	1	t	4	1	4	go	b	b	1	966
3	1	h	3	1	1	go	b	b	1	684
3	1	c	0	0	4	nogo	x	x	1	0
3	1	v	1	1	1	go	b	x	0	0
3	1	m	1	1	4	go	b	b	1	561
3	1	v	2	1	4	go	b	b	1	478
3	1	c	0	0	2	nogo	x	x	1	0
3	1	f	0	0	4	nogo	x	x	1	0
3	1	s	4	1	4	go	b	b	1	660
3	1	v	2	1	4	go	b	b	1	927
3	1	p	0	0	4	nogo	x	x	1	0
3	1	m	1	1	1	go	b	b	1	512
3	1	c	0	0	4	nogo	x	x	1	0
3	1	t	0	0	3	nogo	x	x	1	0
3	1	h	3	1	4	go	b	b	1	466
3	1	f	0	0	4	nogo	x	x	1	0
3	1	p	0	0	4	nogo	x	x	1	0
3	1	t	0	0	1	nogo	x	x	1	0
3	1	s	4	1	2	nogo	x	x	1	0
3	1	h	3	1	4	go	b	b	1	464
3	1	h	3	1	1	go	b	b	1	1013
3	1	t	0	0	4	nogo	x	x	1	0
3	1	m	0	0	1	nogo	x	x	1	0
3	1	f	0	0	4	nogo	x	x	1	0
3	1	h	3	1	1	go	b	b	1	538
3	1	p	1	1	4	go	b	b	1	509
3	1	s	0	0	4	nogo	x	x	1	0
3	1	c	4	1	3	nogo	x	x	1	0
3	1	s	0	0	4	nogo	x	x	1	0
3	1	v	2	1	4	go	b	b	1	653
3	1	f	0	0	4	nogo	x	x	1	0
3	1	t	0	0	2	nogo	x	x	1	0
3	1	c	4	1	1	go	b	b	1	520
3	1	p	1	1	3	nogo	x	x	1	0
3	1	v	2	1	1	go	b	b	1	465
3	1	m	0	0	2	nogo	x	x	1	0
3	1	h	0	0	4	nogo	x	x	1	0
3	1	p	0	0	2	nogo	x	x	1	0
3	1	h	0	0	1	nogo	x	x	1	0
3	1	s	2	1	1	go	b	b	1	808
3	1	m	4	1	2	nogo	x	x	1	0
3	1	t	3	1	1	go	b	b	1	563
3	1	v	0	0	4	nogo	x	x	1	0
3	1	p	0	0	2	nogo	x	x	1	0
3	1	f	1	1	4	go	b	b	1	602
3	1	c	0	0	1	nogo	x	x	1	0
3	1	m	4	1	4	go	b	b	1	520
3	1	f	1	1	4	go	b	b	1	695
3	1	s	2	1	4	go	b	b	1	866
3	1	v	0	0	4	nogo	x	x	1	0
3	1	c	0	0	1	nogo	x	x	1	0
3	1	t	3	1	3	nogo	x	x	1	0
3	1	m	0	0	1	nogo	x	x	1	0
3	1	f	0	0	4	nogo	x	x	1	0
3	1	t	0	0	1	nogo	x	x	1	0
3	1	s	1	1	2	nogo	x	x	1	0
3	1	f	0	0	2	nogo	x	x	1	0
3	1	m	0	0	1	nogo	x	x	1	0
3	1	c	0	0	4	nogo	x	x	1	0
3	1	v	3	1	3	nogo	x	x	1	0
3	1	t	0	0	4	nogo	x	x	1	0
3	1	p	4	1	3	nogo	x	x	1	0
3	1	h	2	1	4	go	b	b	1	763
3	1	s	1	1	2	nogo	x	x	1	0
3	1	p	4	1	4	go	b	b	1	458
3	1	h	2	1	2	nogo	x	x	1	0
3	1	c	0	0	1	nogo	x	x	1	0
3	1	v	3	1	4	go	b	b	1	519
3	1	p	0	0	4	nogo	x	x	1	0
3	1	f	0	0	1	nogo	x	x	1	0
3	1	c	1	1	4	go	b	b	1	471
3	1	c	1	1	4	go	b	b	1	510
3	1	t	3	1	1	go	b	b	1	593
3	1	t	3	1	1	go	b	b	1	593
3	1	h	0	0	1	nogo	x	x	1	0
3	1	f	0	0	1	nogo	x	x	1	0
3	1	v	4	1	4	go	b	b	1	754
3	1	h	0	0	4	nogo	x	x	1	0
3	1	v	4	1	4	go	b	b	1	449
3	1	s	2	1	1	go	b	x	0	0
3	1	m	0	0	1	nogo	x	x	1	0
3	1	s	2	1	1	go	b	x	0	0
3	1	m	0	0	4	nogo	x	x	1	0
3	1	p	0	0	4	nogo	x	x	1	0
3	1	t	2	1	1	go	b	b	1	677
3	1	m	1	1	1	go	b	b	1	633
3	1	h	0	0	1	nogo	x	x	1	0
3	1	c	0	0	1	nogo	x	x	1	0
3	1	f	3	1	4	go	b	b	1	1276
3	1	v	4	1	1	go	b	b	1	465
3	1	s	0	0	1	nogo	x	x	1	0
3	1	c	0	0	1	nogo	x	x	1	0
3	1	p	0	0	4	nogo	x	x	1	0
3	1	p	0	0	1	nogo	x	x	1	0
3	1	m	1	1	4	go	b	b	1	536
3	1	s	0	0	3	nogo	x	x	1	0
3	1	v	4	1	1	go	b	b	1	542
3	1	t	2	1	4	go	b	b	1	459
3	1	f	3	1	2	nogo	x	x	1	0
3	1	h	0	0	4	nogo	x	x	1	0
3	1	s	2	1	1	go	b	b	1	621
3	1	m	0	0	3	nogo	x	x	1	0
3	1	c	0	0	1	nogo	x	x	1	0
3	1	v	0	0	1	nogo	x	x	1	0
3	1	f	3	1	1	go	b	b	1	812
3	1	f	3	1	3	nogo	x	x	1	0
3	1	t	1	1	4	go	b	b	1	491
3	1	p	4	1	1	go	b	b	1	536
3	1	v	0	0	2	nogo	x	x	1	0
3	1	t	1	1	1	go	b	b	1	481
3	1	m	0	0	2	nogo	x	x	1	0
3	1	s	2	1	4	go	b	b	1	474
3	1	p	4	1	4	go	b	b	1	436
3	1	h	0	0	3	nogo	x	x	1	0
3	1	h	0	0	2	nogo	x	x	1	0
3	1	c	0	0	1	nogo	x	x	1	0
3	1	m	0	0	1	nogo	x	x	1	0
3	1	h	0	0	1	nogo	x	x	1	0
3	1	m	0	0	4	nogo	x	x	1	0
3	1	h	0	0	1	nogo	x	x	1	0
3	1	f	0	0	3	nogo	x	x	1	0
3	1	v	4	1	4	go	b	b	1	510
3	1	c	1	1	4	go	b	b	1	461
3	1	v	4	1	4	go	b	b	1	422
3	1	t	0	0	1	nogo	x	x	1	0
3	1	p	2	1	1	go	b	b	1	599
3	1	s	3	1	1	go	b	b	1	490
3	1	s	3	1	3	nogo	x	x	1	0
3	1	p	2	1	4	go	b	b	1	485
3	1	t	0	0	1	nogo	x	x	1	0
3	1	c	1	1	4	go	b	b	1	593
3	1	f	0	0	1	nogo	x	b	0	772
3	1	h	4	1	1	go	b	b	1	871
3	1	m	0	0	1	nogo	x	x	1	0
3	1	m	0	0	1	nogo	x	x	1	0
3	1	c	0	0	4	nogo	x	b	0	826
3	1	s	1	1	1	go	b	b	1	496
3	1	h	4	1	1	go	b	b	1	462
3	1	f	3	1	1	go	b	b	1	462
3	1	p	0	0	3	nogo	x	x	1	0
3	1	t	2	1	3	nogo	x	x	1	0
3	1	s	1	1	4	go	b	b	1	624
3	1	p	0	0	1	nogo	x	x	1	0
3	1	v	0	0	1	nogo	x	x	1	0
3	1	v	0	0	4	nogo	x	x	1	0
3	1	f	3	1	4	go	b	b	1	536
3	1	t	2	1	4	go	b	b	1	840
3	1	c	0	0	4	nogo	x	x	1	0
3	1	p	0	0	1	nogo	x	x	1	0
3	1	s	4	1	1	go	b	b	1	591
3	1	s	4	1	2	nogo	x	x	1	0
3	1	m	1	1	2	nogo	x	x	1	0
3	1	c	0	0	3	nogo	x	x	1	0
3	1	f	2	1	4	go	b	x	0	0
3	1	c	0	0	1	nogo	x	x	1	0
3	1	h	0	0	4	nogo	x	x	1	0
3	1	t	0	0	1	nogo	x	x	1	0
3	1	v	3	1	4	go	b	b	1	476
3	1	t	0	0	2	nogo	x	x	1	0
3	1	f	2	1	1	go	b	b	1	525
3	1	m	1	1	1	go	b	b	1	669
3	1	h	0	0	1	nogo	x	b	0	470
3	1	p	0	0	1	nogo	x	x	1	0
3	1	v	3	1	4	go	b	b	1	504
3	1	c	0	0	1	nogo	x	x	1	0
3	1	m	3	1	4	go	b	b	1	723
3	1	v	0	0	4	nogo	x	x	1	0
3	1	m	3	1	2	nogo	x	x	1	0
3	1	s	0	0	3	nogo	x	x	1	0
3	1	h	0	0	1	nogo	x	x	1	0
3	1	t	1	1	3	nogo	x	x	1	0
3	1	h	0	0	4	nogo	x	x	1	0
3	1	f	2	1	1	go	b	b	1	514
3	1	p	4	1	1	go	b	x	0	0
3	1	v	0	0	2	nogo	x	x	1	0
3	1	c	0	0	1	nogo	x	x	1	0
3	1	p	4	1	1	go	b	b	1	487
3	1	f	2	1	1	go	b	b	1	470
3	1	t	1	1	1	go	b	x	0	0
3	1	s	0	0	1	nogo	x	x	1	0
3	1	v	0	0	4	nogo	x	x	1	0
3	1	f	1	1	1	go	b	x	0	0
3	1	c	2	1	4	go	b	x	0	0
3	1	t	0	0	3	nogo	x	x	1	0
3	1	c	2	1	1	go	b	b	1	483
3	1	p	3	1	4	go	b	b	1	707
3	1	t	0	0	4	nogo	x	x	1	0
3	1	s	4	1	4	go	b	b	1	778
3	1	p	3	1	1	go	b	b	1	463
3	1	f	1	1	2	nogo	x	x	1	0
3	1	m	0	0	4	nogo	x	x	1	0
3	1	h	0	0	4	nogo	x	x	1	0
3	1	h	0	0	4	nogo	x	x	1	0
3	1	m	0	0	1	nogo	x	x	1	0
3	1	v	0	0	1	nogo	x	x	1	0
3	1	s	4	1	1	go	b	x	0	0
3	1	t	0	0	1	nogo	x	x	1	0
3	1	p	1	1	4	go	b	b	1	693
3	1	f	0	0	4	nogo	x	b	0	1156
3	1	p	1	1	2	nogo	x	x	1	0
3	1	v	0	0	4	nogo	x	x	1	0
3	1	m	4	1	4	go	b	b	1	681
3	1	h	0	0	1	nogo	x	x	1	0
3	1	s	3	1	1	go	b	x	0	0
3	1	c	2	1	4	go	b	b	1	488
3	1	m	4	1	4	go	b	b	1	713
3	1	t	0	0	2	nogo	x	x	1	0
3	1	f	0	0	1	nogo	x	b	0	497
3	1	h	0	0	2	nogo	x	x	1	0
3	1	v	0	0	2	nogo	x	x	1	0
3	1	s	3	1	1	go	b	x	0	0
3	1	c	2	1	3	nogo	x	x	1	0
3	0	p	3	1	1	go	b	b	1	451
3	0	h	2	1	4	go	b	b	1	529
3	0	c	0	0	1	nogo	x	b	0	518
3	0	h	2	1	1	go	b	b	1	468
3	0	p	3	1	1	go	b	b	1	399
3	0	s	0	0	4	nogo	x	x	1	0
3	0	v	1	1	1	go	b	x	0	0
3	0	m	0	0	1	nogo	x	x	1	0
3	0	c	0	0	4	nogo	x	b	0	580
3	0	s	0	0	3	nogo	x	x	1	0
3	0	t	4	1	2	nogo	x	x	1	0
3	0	v	1	1	4	go	b	x	0	0
3	0	f	0	0	1	nogo	x	b	0	1259
3	0	t	4	1	2	nogo	x	x	1	0
3	0	m	0	0	4	nogo	x	x	1	0
3	0	f	0	0	1	nogo	x	x	1	0
3	1	c	4	1	4	go	b	x	0	0
3	1	t	1	1	2	nogo	x	x	1	0
3	1	s	0	0	2	nogo	x	x	1	0
3	1	h	3	1	1	go	b	b	1	418
3	1	m	0	0	4	nogo	x	x	1	0
3	1	c	4	1	3	nogo	x	x	1	0
3	1	v	0	0	4	nogo	x	x	1	0
3	1	h	3	1	1	go	b	b	1	506
3	1	v	0	0	1	nogo	x	x	1	0
3	1	t	1	1	3	nogo	x	x	1	0
3	1	p	2	1	1	go	b	b	1	485
3	1	m	0	0	2	nogo	x	x	1	0
3	1	f	0	0	4	nogo	x	x	1	0
3	1	f	0	0	3	nogo	x	x	1	0
3	1	s	0	0	4	nogo	x	x	1	0
3	1	p	2	1	4	go	b	b	1	706
4	1	t	0	0	1	nogo	x	x	1	0
4	1	h	0	0	4	nogo	x	x	1	0
4	1	m	0	0	4	nogo	x	x	1	0
4	1	t	0	0	4	nogo	x	x	1	0
4	1	p	3	1	1	go	b	b	1	478
4	1	c	4	1	1	go	b	b	1	488
4	1	v	0	0	1	nogo	x	x	1	0
4	1	f	1	1	1	go	b	b	1	521
4	1	f	1	1	4	go	b	b	1	394
4	1	p	3	1	1	go	b	b	1	438
4	1	m	0	0	4	nogo	x	x	1	0
4	1	h	0	0	1	nogo	x	x	1	0
4	1	c	4	1	2	nogo	x	x	1	0
4	1	s	2	1	4	go	b	b	1	929
4	1	s	2	1	4	go	b	b	1	503
4	1	v	0	0	3	nogo	x	x	1	0
4	1	h	4	1	1	go	b	b	1	490
4	1	f	0	0	4	nogo	x	x	1	0
4	1	h	4	1	4	go	b	b	1	430
4	1	c	2	1	3	nogo	x	x	1	0
4	1	t	0	0	4	nogo	x	x	1	0
4	1	s	0	0	3	nogo	x	x	1	0
4	1	f	0	0	4	nogo	x	x	1	0
4	1	v	0	0	4	nogo	x	x	1	0
4	1	p	1	1	1	go	b	b	1	446
4	1	s	0	0	1	nogo	x	x	1	0
4	1	t	0	0	1	nogo	x	x	1	0
4	1	m	3	1	1	go	b	b	1	562
4	1	v	0	0	4	nogo	x	x	1	0
4	1	m	3	1	4	go	b	b	1	443
4	1	p	1	1	4	go	b	b	1	421
4	1	c	2	1	3	nogo	x	x	1	0
4	1	v	1	1	4	go	b	b	1	428
4	1	m	0	0	1	nogo	x	x	1	0
4	1	v	1	1	1	go	b	b	1	416
4	1	h	0	0	1	nogo	x	x	1	0
4	1	s	3	1	1	go	b	b	1	598
4	1	f	2	1	4	go	b	b	1	621
4	1	f	2	1	4	go	b	b	1	433
4	1	s	3	1	4	go	b	b	1	466
4	1	p	0	0	1	nogo	x	x	1	0
4	1	c	0	0	1	nogo	x	x	1	0
4	1	m	0	0	4	nogo	x	x	1	0
4	1	t	4	1	4	go	b	b	1	527
4	1	t	4	1	1	go	b	b	1	516
4	1	c	0	0	1	nogo	x	x	1	0
4	1	p	0	0	1	nogo	x	x	1	0
4	1	h	0	0	4	nogo	x	x	1	0
4	1	c	1	1	4	go	b	b	1	861
4	1	s	2	1	2	nogo	x	x	1	0
4	1	p	4	1	1	go	b	b	1	437
4	1	s	2	1	1	go	b	b	1	470
4	1	m	0	0	3	nogo	x	x	1	0
4	1	v	3	1	1	go	b	b	1	426
4	1	c	1	1	1	go	b	b	1	652
4	1	p	4	1	1	go	b	b	1	424
4	1	t	0	0	2	nogo	x	x	1	0
4	1	h	0	0	4	nogo	x	x	1	0
4	1	m	0	0	4	nogo	x	x	1	0
4	1	v	3	1	1	go	b	b	1	428
4	1	f	0	0	1	nogo	x	b	0	603
4	1	f	0	0	1	nogo	x	b	0	586
4	1	t	0	0	3	nogo	x	x	1	0
4	1	h	0	0	3	nogo	x	x	1	0
4	1	c	0	0	4	nogo	x	x	1	0
4	1	m	4	1	1	go	b	b	1	575
4	1	c	0	0	1	nogo	x	x	1	0
4	1	s	0	0	1	nogo	x	x	1	0
4	1	v	2	1	1	go	b	b	1	922
4	1	t	1	1	3	nogo	x	x	1	0
4	1	f	0	0	4	nogo	x	x	1	0
4	1	m	4	1	4	go	b	b	1	459
4	1	h	0	0	1	nogo	x	x	1	0
4	1	f	0	0	1	nogo	x	x	1	0
4	1	p	3	1	1	go	b	b	1	691
4	1	s	0	0	4	nogo	x	x	1	0
4	1	v	2	1	1	go	b	b	1	564
4	1	h	0	0	1	nogo	x	x	1	0
4	1	p	3	1	4	go	b	b	1	447
4	1	t	1	1	4	go	b	x	0	0
4	1	t	4	1	1	go	b	b	1	494
4	1	m	0	0	4	nogo	x	x	1	0
4	1	t	4	1	2	nogo	x	x	1	0
4	1	m	0	0	4	nogo	x	b	0	891
4	1	h	0	0	4	nogo	x	x	1	0
4	1	f	2	1	4	go	b	x	0	0
4	1	p	0	0	4	nogo	x	x	1	0
4	1	f	2	1	2	nogo	x	x	1	0
4	1	h	0	0	2	nogo	x	x	1	0
4	1	p	0	0	1	nogo	x	b	0	443
4	1	c	1	1	1	go	b	x	0	0
4	1	v	3	1	2	nogo	x	x	1	0
4	1	s	0	0	3	nogo	x	x	1	0
4	1	s	0	0	1	nogo	x	x	1	0
4	1	c	1	1	1	go	b	b	1	603
4	1	v	3	1	4	go	b	b	1	725
4	1	m	0	0	4	nogo	x	x	1	0
4	1	v	1	1	3	nogo	x	x	1	0
4	1	f	0	0	4	nogo	x	x	1	0
4	1	m	0	0	1	nogo	x	x	1	0
4	1	s	0	0	2	nogo	x	x	1	0
4	1	c	2	1	4	go	b	b	1	489
4	1	h	0	0	3	nogo	x	x	1	0
4	1	t	3	1	1	go	b	b	1	754
4	1	h	0	0	4	nogo	x	x	1	0
4	1	p	4	1	3	nogo	x	x	1	0
4	1	c	2	1	4	go	b	b	1	594
4	1	s	0	0	1	nogo	x	x	1	0
4	1	t	3	1	1	go	b	b	1	567
4	1	v	1	1	4	go	b	b	1	506
4	1	f	0	0	3	nogo	x	x	1	0
4	1	p	4	1	3	nogo	x	x	1	0
4	1	c	0	0	4	nogo	x	x	1	0
4	1	s	0	0	4	nogo	x	x	1	0
4	1	f	2	1	2	nogo	x	x	1	0
4	1	t	4	1	1	go	b	b	1	613
4	1	c	0	0	4	nogo	x	x	1	0
4	1	h	0	0	4	nogo	x	x	1	0
4	1	f	2	1	4	go	b	b	1	585
4	1	v	1	1	4	go	b	b	1	547
4	1	v	1	1	1	go	b	b	1	463
4	1	m	3	1	3	nogo	x	x	1	0
4	1	t	4	1	3	nogo	x	x	1	0
4	1	s	0	0	4	nogo	x	x	1	0
4	1	p	0	0	4	nogo	x	x	1	0
4	1	h	0	0	4	nogo	x	x	1	0
4	1	p	0	0	4	nogo	x	x	1	0
4	1	m	3	1	1	go	b	b	1	530
4	1	h	0	0	2	nogo	x	x	1	0
4	1	m	2	1	3	nogo	x	x	1	0
4	1	v	0	0	4	nogo	x	x	1	0
4	1	c	3	1	1	go	b	b	1	503
4	1	p	0	0	4	nogo	x	x	1	0
4	1	t	4	1	1	go	b	b	1	465
4	1	s	0	0	4	nogo	x	x	1	0
4	1	s	0	0	3	nogo	x	x	1	0
4	1	t	4	1	4	go	b	b	1	532
4	1	m	2	1	1	go	b	b	1	535
4	1	c	3	1	2	nogo	x	x	1	0
4	1	f	1	1	4	go	b	b	1	446
4	1	v	0	0	1	nogo	x	x	1	0
4	1	p	0	0	4	nogo	x	x	1	0
4	1	f	1	1	4	go	b	b	1	429
4	1	h	0	0	4	nogo	x	x	1	0
4	1	f	1	1	4	go	b	b	1	504
4	1	f	1	1	4	go	b	b	1	695
4	1	p	0	0	1	nogo	x	x	1	0
4	1	v	0	0	1	nogo	x	x	1	0
4	1	m	0	0	1	nogo	x	x	1	0
4	1	s	2	1	4	go	b	b	1	497
4	1	c	4	1	1	go	b	b	1	481
4	1	c	4	1	3	nogo	x	x	1	0
4	1	p	0	0	4	nogo	x	x	1	0
4	1	t	3	1	4	go	b	b	1	493
4	1	t	3	1	3	nogo	x	x	1	0
4	1	h	0	0	4	nogo	x	x	1	0
4	1	v	0	0	1	nogo	x	x	1	0
4	1	h	0	0	1	nogo	x	x	1	0
4	1	s	2	1	3	nogo	x	x	1	0
4	1	m	0	0	4	nogo	x	x	1	0
4	1	v	4	1	1	go	b	b	1	542
4	1	s	0	0	1	nogo	x	x	1	0
4	1	p	2	1	4	go	b	b	1	565
4	1	m	0	0	3	nogo	x	x	1	0
4	1	t	0	0	1	nogo	x	x	1	0
4	1	t	0	0	3	nogo	x	x	1	0
4	1	h	1	1	4	go	b	b	1	499
4	1	c	0	0	2	nogo	x	x	1	0
4	1	h	1	1	4	go	b	b	1	383
4	1	v	4	1	4	go	b	b	1	784
4	1	c	0	0	4	nogo	x	x	1	0
4	1	m	0	0	1	nogo	x	x	1	0
4	1	s	0	0	4	nogo	x	x	1	0
4	1	f	3	1	4	go	b	b	1	733
4	1	p	2	1	4	go	b	b	1	547
4	1	f	3	1	4	go	b	b	1	812
4	1	h	4	1	3	nogo	x	x	1	0
4	1	p	2	1	3	nogo	x	x	1	0
4	1	c	3	1	4	go	b	b	1	474
4	1	t	0	0	1	nogo	x	x	1	0
4	1	v	0	0	4	nogo	x	x	1	0
4	1	m	0	0	3	nogo	x	x	1	0
4	1	v	0	0	4	nogo	x	x	1	0
4	1	s	1	1	1	go	b	b	1	488
4	1	s	1	1	4	go	b	b	1	432
4	1	t	0	0	1	nogo	x	x	1	0
4	1	p	2	1	4	go	b	b	1	401
4	1	h	4	1	3	nogo	x	x	1	0
4	1	m	0	0	4	nogo	x	x	1	0
4	1	f	0	0	4	nogo	x	x	1	0
4	1	c	3	1	4	go	b	b	1	489
4	1	f	0	0	1	nogo	x	x	1	0
4	1	p	3	1	4	go	b	b	1	587
4	1	v	0	0	4	nogo	x	x	1	0
4	1	m	0	0	4	nogo	x	x	1	0
4	1	p	3	1	4	go	b	b	1	460
4	1	f	2	1	1	go	b	b	1	577
4	1	c	0	0	4	nogo	x	x	1	0
4	1	s	4	1	4	go	b	b	1	897
4	1	t	1	1	3	nogo	x	x	1	0
4	1	h	0	0	4	nogo	x	b	0	439
4	1	c	0	0	4	nogo	x	x	1	0
4	1	s	4	1	4	go	b	b	1	582
4	1	v	0	0	4	nogo	x	x	1	0
4	1	h	0	0	4	nogo	x	x	1	0
4	1	f	2	1	4	go	b	b	1	450
4	1	t	1	1	4	go	b	b	1	547
4	1	m	0	0	4	nogo	x	x	1	0
4	1	h	0	0	4	nogo	x	x	1	0
4	1	s	3	1	4	go	b	b	1	480
4	1	t	0	0	2	nogo	x	x	1	0
4	1	m	1	1	1	go	b	b	1	453
4	1	t	0	0	1	nogo	x	x	1	0
4	1	p	0	0	1	nogo	x	x	1	0
4	1	c	0	0	4	nogo	x	x	1	0
4	1	s	3	1	1	go	b	b	1	425
4	1	f	4	1	4	go	b	b	1	862
4	1	c	0	0	4	nogo	x	x	1	0
4	1	v	2	1	1	go	b	b	1	569
4	1	v	2	1	1	go	b	b	1	510
4	1	p	0	0	3	nogo	x	x	1	0
4	1	m	1	1	3	nogo	x	x	1	0
4	1	f	4	1	4	go	b	b	1	874
4	1	h	0	0	1	nogo	x	x	1	0
4	1	h	2	1	4	go	b	b	1	690
4	1	v	4	1	2	nogo	x	x	1	0
4	1	s	0	0	4	nogo	x	b	0	608
4	1	f	1	1	1	go	b	x	0	0
4	1	t	0	0	3	nogo	x	x	1	0
4	1	f	1	1	1	go	b	b	1	420
4	1	c	3	1	1	go	b	b	1	470
4	1	t	0	0	4	nogo	x	x	1	0
4	1	m	0	0	4	nogo	x	x	1	0
4	1	p	0	0	4	nogo	x	x	1	0
4	1	s	0	0	4	nogo	x	b	0	797
4	1	h	2	1	4	go	b	b	1	697
4	1	v	4	1	2	nogo	x	x	1	0
4	1	m	0	0	4	nogo	x	x	1	0
4	1	c	3	1	1	go	b	b	1	957
4	1	p	0	0	1	nogo	x	x	1	0
4	1	f	0	0	3	nogo	x	x	1	0
4	1	v	0	0	3	nogo	x	x	1	0
4	1	m	0	0	2	nogo	x	x	1	0
4	1	s	1	1	1	go	b	b	1	434
4	1	h	3	1	1	go	b	b	1	575
4	1	c	4	1	3	nogo	x	x	1	0
4	1	t	2	1	1	go	b	b	1	527
4	1	v	0	0	4	nogo	x	x	1	0
4	1	m	0	0	4	nogo	x	x	1	0
4	1	p	0	0	4	nogo	x	x	1	0
4	1	p	0	0	4	nogo	x	x	1	0
4	1	s	1	1	1	go	b	b	1	548
4	1	c	4	1	4	go	b	b	1	798
4	1	h	3	1	4	go	b	b	1	582
4	1	t	2	1	2	nogo	x	x	1	0
4	1	f	0	0	2	nogo	x	x	1	0
4	1	s	0	0	2	nogo	x	x	1	0
4	1	t	3	1	2	nogo	x	x	1	0
4	1	m	4	1	3	nogo	x	x	1	0
4	1	f	0	0	1	nogo	x	x	1	0
4	1	c	0	0	2	nogo	x	x	1	0
4	1	p	0	0	1	nogo	x	x	1	0
4	1	f	0	0	2	nogo	x	x	1	0
4	1	v	1	1	2	nogo	x	x	1	0
4	1	c	0	0	4	nogo	x	x	1	0
4	1	t	3	1	4	go	b	b	1	534
4	1	m	4	1	1	go	b	b	1	528
4	1	p	0	0	1	nogo	x	x	1	0
4	1	v	1	1	4	go	b	b	1	473
4	1	h	2	1	3	nogo	x	x	1	0
4	1	h	2	1	1	go	b	b	1	437
4	1	s	0	0	3	nogo	x	x	1	0
4	1	c	1	1	4	go	b	b	1	468
4	1	v	4	1	1	go	b	b	1	467
4	1	m	0	0	3	nogo	x	x	1	0
4	1	s	0	0	4	nogo	x	x	1	0
4	1	h	2	1	2	nogo	x	x	1	0
4	1	p	3	1	1	go	b	x	0	0
4	1	s	0	0	3	nogo	x	x	1	0
4	1	t	0	0	4	nogo	x	x	1	0
4	1	p	3	1	1	go	b	b	1	429
4	1	c	1	1	4	go	b	b	1	502
4	1	v	4	1	1	go	b	b	1	546
4	1	f	0	0	2	nogo	x	x	1	0
4	1	h	2	1	1	go	b	b	1	461
4	1	m	0	0	3	nogo	x	x	1	0
4	1	f	0	0	1	nogo	x	x	1	0
4	1	t	0	0	2	nogo	x	x	1	0
4	1	c	2	1	4	go	b	b	1	684
4	1	s	3	1	1	go	b	b	1	392
4	1	t	1	1	1	go	b	b	1	438
4	1	h	0	0	2	nogo	x	x	1	0
4	1	t	1	1	1	go	b	b	1	404
4	1	h	0	0	1	nogo	x	x	1	0
4	1	v	0	0	4	nogo	x	x	1	0
4	1	f	0	0	1	nogo	x	x	1	0
4	1	s	3	1	2	nogo	x	x	1	0
4	1	f	0	0	2	nogo	x	x	1	0
4	1	m	0	0	2	nogo	x	x	1	0
4	1	v	0	0	4	nogo	x	x	1	0
4	1	c	2	1	3	nogo	x	x	1	0
4	1	p	4	1	1	go	b	b	1	704
4	1	m	0	0	1	nogo	x	x	1	0
4	1	p	4	1	1	go	b	b	1	523
4	1	t	2	1	1	go	b	b	1	543
4	1	p	0	0	3	nogo	x	x	1	0
4	1	s	4	1	1	go	b	b	1	614
4	1	c	0	0	1	nogo	x	x	1	0
4	1	t	2	1	1	go	b	b	1	434
4	1	f	3	1	1	go	b	b	1	1013
4	1	c	0	0	1	nogo	x	x	1	0
4	1	m	1	1	1	go	b	b	1	435
4	1	f	3	1	2	nogo	x	b	0	855
4	1	v	0	0	1	nogo	x	x	1	0
4	1	h	0	0	3	nogo	x	x	1	0
4	1	p	0	0	4	nogo	x	x	1	0
4	1	h	0	0	1	nogo	x	x	1	0
4	1	v	0	0	4	nogo	x	x	1	0
4	1	s	4	1	4	go	b	b	1	557
4	1	m	1	1	1	go	b	b	1	437
4	1	v	0	0	1	nogo	x	x	1	0
4	1	m	1	1	4	go	b	b	1	1279
4	1	h	0	0	1	nogo	x	x	1	0
4	1	t	2	1	1	go	b	b	1	539
4	1	h	0	0	1	nogo	x	x	1	0
4	1	v	0	0	4	nogo	x	x	1	0
4	1	p	0	0	4	nogo	x	x	1	0
4	1	f	0	0	1	nogo	x	x	1	0
4	1	c	3	1	2	nogo	x	b	0	1061
4	1	c	3	1	1	go	b	b	1	448
4	1	t	2	1	2	nogo	x	x	1	0
4	1	s	4	1	2	nogo	x	x	1	0
4	1	s	4	1	4	go	b	b	1	410
4	1	f	0	0	1	nogo	x	x	1	0
4	1	p	0	0	1	nogo	x	x	1	0
4	1	m	1	1	2	nogo	x	x	1	0
4	1	p	0	0	1	nogo	x	x	1	0
4	1	s	0	0	4	nogo	x	x	1	0
4	1	t	0	0	1	nogo	x	x	1	0
4	1	v	4	1	4	go	b	b	1	708
4	1	c	1	1	1	go	b	b	1	437
4	1	h	2	1	4	go	b	b	1	479
4	1	f	0	0	1	nogo	x	x	1	0
4	1	m	3	1	3	nogo	x	x	1	0
4	1	m	3	1	1	go	b	b	1	658
4	1	f	0	0	3	nogo	x	x	1	0
4	1	c	1	1	1	go	b	b	1	431
4	1	v	4	1	4	go	b	b	1	681
4	1	h	2	1	1	go	b	b	1	464
4	1	p	0	0	2	nogo	x	x	1	0
4	1	t	0	0	4	nogo	x	x	1	0
4	1	s	0	0	1	nogo	x	x	1	0
4	1	t	0	0	1	nogo	x	x	1	0
4	1	p	2	1	1	go	b	b	1	512
4	1	v	0	0	2	nogo	x	x	1	0
4	1	m	1	1	3	nogo	x	x	1	0
4	1	f	0	0	2	nogo	x	x	1	0
4	1	h	4	1	4	go	b	b	1	812
4	1	s	3	1	1	go	b	b	1	465
4	1	m	1	1	4	go	b	b	1	582
4	1	f	0	0	2	nogo	x	x	1	0
4	1	h	4	1	4	go	b	b	1	502
4	1	s	3	1	1	go	b	b	1	393
4	1	v	0	0	1	nogo	x	x	1	0
4	1	c	0	0	1	nogo	x	x	1	0
4	1	p	2	1	2	nogo	x	x	1	0
4	1	t	0	0	1	nogo	x	x	1	0
4	1	c	0	0	1	nogo	x	x	1	0
4	1	t	0	0	3	nogo	x	x	1	0
4	1	h	0	0	4	nogo	x	x	1	0
4	1	v	2	1	4	go	b	b	1	455
4	1	c	0	0	1	nogo	x	x	1	0
4	1	s	0	0	1	nogo	x	x	1	0
4	1	m	4	1	4	go	b	b	1	556
4	1	c	0	0	1	nogo	x	x	1	0
4	1	f	3	1	4	go	b	b	1	700
4	1	h	0	0	1	nogo	x	x	1	0
4	1	s	0	0	1	nogo	x	x	1	0
4	1	m	4	1	1	go	b	b	1	577
4	1	v	2	1	1	go	b	b	1	439
4	1	t	0	0	1	nogo	x	x	1	0
4	1	f	3	1	4	go	b	b	1	638
4	1	p	1	1	3	nogo	x	x	1	0
4	1	p	1	1	3	nogo	x	x	1	0
4	1	f	4	1	1	go	b	b	1	428
4	1	v	0	0	4	nogo	x	x	1	0
4	1	t	3	1	3	nogo	x	x	1	0
4	1	t	3	1	4	go	b	b	1	391
4	1	s	0	0	1	nogo	x	x	1	0
4	1	c	0	0	4	nogo	x	x	1	0
4	1	f	4	1	2	nogo	x	x	1	0
4	1	p	0	0	4	nogo	x	x	1	0
4	1	p	0	0	2	nogo	x	x	1	0
4	1	v	0	0	4	nogo	x	x	1	0
4	1	h	1	1	1	go	b	b	1	890
4	1	c	0	0	1	nogo	x	x	1	0
4	1	s	0	0	4	nogo	x	x	1	0
4	1	m	2	1	4	go	b	b	1	575
4	1	m	2	1	1	go	b	b	1	671
4	1	h	1	1	2	nogo	x	x	1	0
4	1	v	3	1	3	nogo	x	x	1	0
4	1	m	2	1	1	go	b	b	1	430
4	1	t	0	0	1	nogo	x	x	1	0
4	1	h	1	1	4	go	b	b	1	878
4	1	s	0	0	1	nogo	x	x	1	0
4	1	s	0	0	1	nogo	x	x	1	0
4	1	t	0	0	1	nogo	x	b	0	1013
4	1	c	0	0	1	nogo	x	x	1	0
4	1	p	0	0	3	nogo	x	x	1	0
4	1	v	3	1	3	nogo	x	x	1	0
4	1	f	4	1	1	go	b	b	1	1344
4	1	m	2	1	1	go	b	b	1	660
4	1	h	1	1	1	go	b	b	1	517
4	1	f	4	1	1	go	b	b	1	699
4	1	c	0	0	4	nogo	x	x	1	0
4	1	p	0	0	2	nogo	x	x	1	0
4	1	t	0	0	2	nogo	x	x	1	0
4	1	p	0	0	2	nogo	x	x	1	0
4	1	t	0	0	1	nogo	x	x	1	0
4	1	h	3	1	4	go	b	b	1	875
4	1	s	1	1	1	go	b	b	1	478
4	1	c	0	0	4	nogo	x	x	1	0
4	1	h	3	1	4	go	b	b	1	520
4	1	c	0	0	1	nogo	x	x	1	0
4	1	m	2	1	1	go	b	b	1	466
4	1	v	0	0	1	nogo	x	x	1	0
4	1	f	4	1	4	go	b	b	1	422
4	1	p	0	0	2	nogo	x	x	1	0
4	1	f	4	1	1	go	b	b	1	451
4	1	v	0	0	1	nogo	x	x	1	0
4	1	m	2	1	4	go	b	b	1	1014
4	1	s	1	1	2	nogo	x	x	1	0
4	1	h	1	1	2	nogo	x	x	1	0
4	1	m	0	0	2	nogo	x	x	1	0
4	1	f	3	1	4	go	b	b	1	625
4	1	v	0	0	4	nogo	x	x	1	0
4	1	s	2	1	1	go	b	b	1	510
4	1	m	0	0	2	nogo	x	x	1	0
4	1	p	0	0	4	nogo	x	x	1	0
4	1	s	2	1	3	nogo	x	x	1	0
4	1	v	0	0	4	nogo	x	b	0	1285
4	1	t	0	0	2	nogo	x	x	1	0
4	1	h	1	1	1	go	b	b	1	490
4	1	f	3	1	3	nogo	x	x	1	0
4	1	c	4	1	4	go	b	b	1	718
4	1	t	0	0	1	nogo	x	x	1	0
4	1	p	0	0	1	nogo	x	x	1	0
4	1	c	4	1	2	nogo	x	x	1	0
4	1	h	0	0	1	nogo	x	x	1	0
4	1	f	0	0	3	nogo	x	x	1	0
4	1	v	0	0	1	nogo	x	x	1	0
4	1	t	2	1	4	go	b	b	1	517
4	1	h	0	0	1	nogo	x	x	1	0
4	1	p	1	1	2	nogo	x	x	1	0
4	1	m	3	1	4	go	b	b	1	814
4	1	p	1	1	4	go	b	b	1	699
4	1	v	0	0	1	nogo	x	x	1	0
4	1	m	3	1	1	go	b	b	1	523
4	1	s	4	1	4	go	b	b	1	512
4	1	s	4	1	4	go	b	b	1	442
4	1	t	2	1	1	go	b	b	1	436
4	1	c	0	0	4	nogo	x	x	1	0
4	1	f	0	0	1	nogo	x	x	1	0
[truncated: 7,729 more rows]
