# Supplementary material for: Serial Position Markers in Space: Visuospatial Priming of Serial Order Working Memory Retrieval
Source: PLoS One. 2015 Jan 22;10(1):e0116469. doi: 10.1371/journal.pone.0116469 (PMC4303415; doi:10.1371/journal.pone.0116469)
Supplement: S2 Dataset — (XLSX) [file pone.0116469.s002.xlsx]

## Sheet: Sheet1
Subject	CorrectVerification (2CorrectResponsesPhaseIII)	s1	s2	s3	s4	Probe	ElementPositioninWM	DotPosition	DPI	StimulusDuration	Response PhaseII (DPI -100)	ReactionTime PhaseII (DPI -100)	Response PhaseII (DPI 100 300)	ReactionTime PhaseII (DPI 100 300)	Correctness	ReactionTime
1	0	h	f	c	v	t	0	right	-100	?	x	0	x	0	1	0
1	0	h	f	c	v	v	4	right	100	1000	x	980	4	0	1	980
1	0	h	f	c	v	s	0	left	300	800	x	803	4	0	0	803
1	0	h	f	c	v	h	1	right	300	800	x	792	4	0	1	792
1	0	h	f	c	v	c	3	left	-100	?	4	0	x	773	1	773
1	0	h	f	c	v	p	0	left	300	800	x	0	x	0	1	0
1	0	h	f	c	v	f	2	right	-100	?	x	0	x	0	0	0
1	0	h	f	c	v	m	0	left	100	1000	x	0	x	0	1	0
1	1	c	f	h	v	h	3	left	100	1000	x	0	x	0	0	0
1	1	c	f	h	v	v	4	left	100	1000	x	0	x	0	0	0
1	1	c	f	h	v	p	0	left	300	800	x	0	x	0	1	0
1	1	c	f	h	v	s	0	left	100	1000	x	0	x	0	1	0
1	1	c	f	h	v	c	1	left	-100	?	4	0	x	899	1	899
1	1	c	f	h	v	t	0	right	300	800	x	0	x	0	1	0
1	1	c	f	h	v	m	0	left	-100	?	x	0	x	0	1	0
1	1	c	f	h	v	f	2	right	300	800	x	1139	4	0	1	1139
1	1	h	t	f	s	c	0	right	300	800	x	0	x	0	1	0
1	1	h	t	f	s	t	2	right	300	800	x	0	x	0	0	0
1	1	h	t	f	s	h	1	right	100	1000	x	975	4	0	1	975
1	1	h	t	f	s	f	3	left	100	1000	x	951	4	0	1	951
1	1	h	t	f	s	p	0	left	300	800	x	0	x	0	1	0
1	1	h	t	f	s	m	0	right	-100	?	x	0	x	0	1	0
1	1	h	t	f	s	v	0	right	300	800	x	0	x	0	1	0
1	1	h	t	f	s	s	4	right	100	1000	x	846	4	0	1	846
1	1	t	m	f	s	f	3	left	-100	?	x	0	x	0	0	0
1	1	t	m	f	s	p	0	left	100	1000	x	0	x	0	1	0
1	1	t	m	f	s	s	4	right	100	1000	x	950	4	0	1	950
1	1	t	m	f	s	c	0	right	300	800	x	0	x	0	1	0
1	1	t	m	f	s	m	2	right	100	1000	x	0	x	0	0	0
1	1	t	m	f	s	v	0	right	300	800	x	0	x	0	1	0
1	1	t	m	f	s	t	1	right	100	1000	x	926	4	0	1	926
1	1	t	m	f	s	h	0	left	-100	?	x	0	x	0	1	0
1	1	m	h	v	f	p	0	left	-100	?	x	0	x	0	1	0
1	1	m	h	v	f	h	2	left	300	800	x	716	4	0	1	716
1	1	m	h	v	f	c	0	right	-100	?	x	0	x	0	1	0
1	1	m	h	v	f	v	3	left	-100	?	x	0	x	0	0	0
1	1	m	h	v	f	t	0	right	300	800	x	0	x	0	1	0
1	1	m	h	v	f	s	0	left	300	800	x	0	x	0	1	0
1	1	m	h	v	f	f	4	right	-100	?	x	0	x	0	0	0
1	1	m	h	v	f	m	1	right	100	1000	x	1041	4	0	1	1041
1	0	s	h	f	c	m	0	right	-100	?	x	0	x	0	1	0
1	0	s	h	f	c	f	3	right	300	800	x	0	x	0	0	0
1	0	s	h	f	c	t	0	right	300	800	x	0	x	0	1	0
1	0	s	h	f	c	h	2	right	300	800	x	1093	4	0	1	1093
1	0	s	h	f	c	c	4	right	300	800	x	0	x	0	0	0
1	0	s	h	f	c	s	1	right	300	800	x	1134	4	0	1	1134
1	0	s	h	f	c	v	0	right	100	1000	x	1029	4	0	0	1029
1	0	s	h	f	c	p	0	right	300	800	x	0	x	0	1	0
1	1	h	c	p	v	s	0	left	-100	?	x	0	x	0	1	0
1	1	h	c	p	v	f	0	right	300	800	x	0	x	0	1	0
1	1	h	c	p	v	p	3	left	300	800	x	0	x	0	0	0
1	1	h	c	p	v	h	1	right	-100	?	4	0	x	850	1	850
1	1	h	c	p	v	m	0	right	300	800	x	0	x	0	1	0
1	1	h	c	p	v	v	4	left	-100	?	4	0	x	1083	1	1083
1	1	h	c	p	v	t	0	left	100	1000	x	0	x	0	1	0
1	1	h	c	p	v	c	2	left	-100	?	4	0	x	1104	1	1104
1	1	s	m	p	h	t	0	left	100	1000	x	0	x	0	1	0
1	1	s	m	p	h	s	1	right	100	1000	x	826	4	0	1	826
1	1	s	m	p	h	f	0	right	300	800	x	0	x	0	1	0
1	1	s	m	p	h	v	0	right	-100	?	4	0	x	873	0	873
1	1	s	m	p	h	p	3	right	-100	?	4	0	x	1035	1	1035
1	1	s	m	p	h	c	0	left	300	800	x	1061	4	0	0	1061
1	1	s	m	p	h	h	4	left	100	1000	x	803	4	0	1	803
1	1	s	m	p	h	m	2	right	300	800	x	0	x	0	0	0
1	1	p	m	s	h	c	0	right	100	1000	x	0	x	0	1	0
1	1	p	m	s	h	m	2	left	-100	?	x	0	x	0	0	0
1	1	p	m	s	h	s	3	right	100	1000	x	678	4	0	1	678
1	1	p	m	s	h	h	4	right	-100	?	4	0	x	612	1	612
1	1	p	m	s	h	f	0	left	-100	?	x	0	x	0	1	0
1	1	p	m	s	h	p	1	left	100	1000	x	944	4	0	1	944
1	1	p	m	s	h	v	0	left	-100	?	x	0	x	0	1	0
1	1	p	m	s	h	t	0	right	100	1000	x	0	x	0	1	0
1	1	c	v	t	p	f	0	left	-100	?	x	0	x	0	1	0
1	1	c	v	t	p	t	3	left	-100	?	4	0	x	1132	1	1132
1	1	c	v	t	p	m	0	right	-100	?	x	0	x	0	1	0
1	1	c	v	t	p	p	4	left	-100	?	4	0	x	917	1	917
1	1	c	v	t	p	h	0	left	-100	?	x	0	x	0	1	0
1	1	c	v	t	p	c	1	right	300	800	x	965	4	0	1	965
1	1	c	v	t	p	s	0	right	300	800	x	0	x	0	1	0
1	1	c	v	t	p	v	2	left	-100	?	4	0	x	853	1	853
1	1	s	c	t	p	f	0	right	300	800	x	0	x	0	1	0
1	1	s	c	t	p	h	0	left	100	1000	x	0	x	0	1	0
1	1	s	c	t	p	t	3	left	100	1000	x	0	x	0	0	0
1	1	s	c	t	p	m	0	right	300	800	x	0	x	0	1	0
1	1	s	c	t	p	c	2	left	300	800	x	915	4	0	1	915
1	1	s	c	t	p	s	1	left	300	800	x	928	4	0	1	928
1	1	s	c	t	p	p	4	right	100	1000	x	921	4	0	1	921
1	1	s	c	t	p	v	0	left	100	1000	x	0	x	0	1	0
1	1	m	f	v	t	f	2	right	300	800	x	0	x	0	0	0
1	1	m	f	v	t	t	4	left	300	800	x	0	x	0	0	0
1	1	m	f	v	t	v	3	right	300	800	x	1087	4	0	1	1087
1	1	m	f	v	t	h	0	left	-100	?	x	0	x	0	1	0
1	1	m	f	v	t	s	0	left	-100	?	x	0	x	0	1	0
1	1	m	f	v	t	c	0	right	300	800	x	0	x	0	1	0
1	1	m	f	v	t	p	0	right	100	1000	x	0	x	0	1	0
1	1	m	f	v	t	m	1	left	100	1000	x	894	4	0	1	894
1	0	t	h	c	s	m	0	right	300	800	x	0	x	0	1	0
1	0	t	h	c	s	s	4	left	300	800	x	0	x	0	0	0
1	0	t	h	c	s	v	0	right	-100	?	x	0	x	0	1	0
1	0	t	h	c	s	p	0	left	300	800	x	0	x	0	1	0
1	0	t	h	c	s	t	1	left	-100	?	4	0	x	1182	1	1182
1	0	t	h	c	s	h	2	left	100	1000	x	1010	4	0	1	1010
1	0	t	h	c	s	c	3	right	-100	?	4	0	x	941	1	941
1	0	t	h	c	s	f	0	right	-100	?	x	0	x	0	1	0
1	0	c	v	t	p	m	0	left	100	1000	x	0	x	0	1	0
1	0	c	v	t	p	f	0	right	-100	?	x	0	x	0	1	0
1	0	c	v	t	p	p	4	right	300	800	x	976	4	0	1	976
1	0	c	v	t	p	c	1	right	300	800	x	0	x	0	0	0
1	0	c	v	t	p	v	2	left	300	800	x	930	4	0	1	930
1	0	c	v	t	p	s	0	left	-100	?	x	0	x	0	1	0
1	0	c	v	t	p	h	0	left	100	1000	x	0	x	0	1	0
1	0	c	v	t	p	t	3	right	-100	?	4	0	x	1101	1	1101
1	0	v	t	p	m	v	1	right	-100	?	x	0	x	0	0	0
1	0	v	t	p	m	p	3	left	-100	?	x	0	x	0	0	0
1	0	v	t	p	m	t	2	right	-100	?	x	0	x	0	0	0
1	0	v	t	p	m	s	0	left	-100	?	x	0	x	0	1	0
1	0	v	t	p	m	m	4	right	-100	?	4	0	x	994	1	994
1	0	v	t	p	m	f	0	left	100	1000	x	0	x	0	1	0
1	0	v	t	p	m	c	0	left	300	800	x	890	4	0	0	890
1	0	v	t	p	m	h	0	right	-100	?	x	0	x	0	1	0
1	1	t	p	m	s	c	0	left	100	1000	x	0	x	0	1	0
1	1	t	p	m	s	f	0	right	300	800	x	0	x	0	1	0
1	1	t	p	m	s	t	1	left	300	800	x	0	x	0	0	0
1	1	t	p	m	s	h	0	left	-100	?	x	0	x	0	1	0
1	1	t	p	m	s	p	2	right	-100	?	4	0	x	946	1	946
1	1	t	p	m	s	s	4	left	100	1000	x	1146	4	0	1	1146
1	1	t	p	m	s	v	0	right	-100	?	x	0	x	0	1	0
1	1	t	p	m	s	m	3	left	100	1000	x	936	4	0	1	936
1	1	f	p	s	t	c	0	right	100	1000	x	0	x	0	1	0
1	1	f	p	s	t	h	0	right	100	1000	x	0	x	0	1	0
1	1	f	p	s	t	t	4	left	300	800	x	929	4	0	1	929
1	1	f	p	s	t	m	0	left	-100	?	x	0	x	0	1	0
1	1	f	p	s	t	s	3	right	100	1000	x	1019	4	0	1	1019
1	1	f	p	s	t	v	0	left	-100	?	x	0	x	0	1	0
1	1	f	p	s	t	p	2	left	300	800	x	787	4	0	1	787
1	1	f	p	s	t	f	1	right	-100	?	4	0	x	1075	1	1075
1	1	p	m	s	h	t	0	left	-100	?	x	0	x	0	1	0
1	1	p	m	s	h	h	4	left	300	800	x	0	x	0	0	0
1	1	p	m	s	h	f	0	left	100	1000	x	0	x	0	1	0
1	1	p	m	s	h	v	0	left	100	1000	x	0	x	0	1	0
1	1	p	m	s	h	s	3	left	100	1000	x	864	4	0	1	864
1	1	p	m	s	h	p	1	right	-100	?	4	0	x	962	1	962
1	1	p	m	s	h	m	2	left	100	1000	x	1049	4	0	1	1049
1	1	p	m	s	h	c	0	left	100	1000	x	0	x	0	1	0
1	1	c	m	h	p	t	0	left	-100	?	x	0	x	0	1	0
1	1	c	m	h	p	f	0	left	300	800	x	0	x	0	1	0
1	1	c	m	h	p	c	1	right	300	800	x	982	4	0	1	982
1	1	c	m	h	p	p	4	right	300	800	x	930	4	0	1	930
1	1	c	m	h	p	h	3	right	100	1000	x	1196	4	0	1	1196
1	1	c	m	h	p	m	2	left	100	1000	x	898	4	0	1	898
1	1	c	m	h	p	v	0	right	100	1000	x	0	x	0	1	0
1	1	c	m	h	p	s	0	left	100	1000	x	0	x	0	1	0
1	1	h	f	c	v	h	1	right	100	1000	x	1000	4	0	1	1000
1	1	h	f	c	v	t	0	right	300	800	x	0	x	0	1	0
1	1	h	f	c	v	p	0	left	-100	?	x	0	x	0	1	0
1	1	h	f	c	v	v	4	left	300	800	x	945	4	0	1	945
1	1	h	f	c	v	f	2	left	300	800	x	0	x	0	0	0
1	1	h	f	c	v	s	0	left	300	800	x	0	x	0	1	0
1	1	h	f	c	v	m	0	left	-100	?	4	0	x	809	0	809
1	1	h	f	c	v	c	3	right	-100	?	4	0	x	860	1	860
1	1	h	f	c	v	s	0	right	-100	?	x	0	x	0	1	0
1	1	h	f	c	v	v	4	left	-100	?	4	0	x	999	1	999
1	1	h	f	c	v	p	0	left	100	1000	x	0	x	0	1	0
1	1	h	f	c	v	f	2	right	100	1000	x	866	4	0	1	866
1	1	h	f	c	v	c	3	right	100	1000	x	0	x	0	0	0
1	1	h	f	c	v	t	0	right	100	1000	x	0	x	0	1	0
1	1	h	f	c	v	h	1	left	-100	?	4	0	x	726	1	726
1	1	h	f	c	v	m	0	right	-100	?	x	0	x	0	1	0
1	1	v	t	p	m	h	0	left	100	1000	x	0	x	0	1	0
1	1	v	t	p	m	c	0	left	300	800	x	0	x	0	1	0
1	1	v	t	p	m	m	4	right	100	1000	x	956	4	0	1	956
1	1	v	t	p	m	t	2	left	300	800	x	944	4	0	1	944
1	1	v	t	p	m	f	0	right	300	800	x	0	x	0	1	0
1	1	v	t	p	m	s	0	right	300	800	x	0	x	0	1	0
1	1	v	t	p	m	p	3	left	300	800	x	0	x	0	0	0
1	1	v	t	p	m	v	1	left	-100	?	4	0	x	967	1	967
1	1	f	c	v	t	m	0	right	300	800	x	0	x	0	1	0
1	1	f	c	v	t	p	0	left	300	800	x	0	x	0	1	0
1	1	f	c	v	t	f	1	left	-100	?	4	0	x	745	1	745
1	1	f	c	v	t	h	0	right	-100	?	x	0	x	0	1	0
1	1	f	c	v	t	s	0	right	-100	?	x	0	x	0	1	0
1	1	f	c	v	t	v	3	right	300	800	x	902	4	0	1	902
1	1	f	c	v	t	c	2	right	-100	?	4	0	x	700	1	700
1	1	f	c	v	t	t	4	left	-100	?	4	0	x	948	1	948
1	1	s	f	t	c	c	4	right	100	1000	x	1121	4	0	1	1121
1	1	s	f	t	c	s	1	left	100	1000	x	1012	4	0	1	1012
1	1	s	f	t	c	p	0	right	-100	?	x	0	x	0	1	0
1	1	s	f	t	c	m	0	left	-100	?	x	0	x	0	1	0
1	1	s	f	t	c	h	0	right	100	1000	x	0	x	0	1	0
1	1	s	f	t	c	f	2	right	-100	?	x	0	x	0	0	0
1	1	s	f	t	c	t	3	left	-100	?	4	0	x	1172	1	1172
1	1	s	f	t	c	v	0	left	-100	?	4	0	x	970	0	970
1	0	s	v	p	c	h	0	left	100	1000	x	0	x	0	1	0
1	0	s	v	p	c	c	4	left	100	1000	x	718	4	0	1	718
1	0	s	v	p	c	f	0	right	100	1000	x	0	x	0	1	0
1	0	s	v	p	c	s	1	right	300	800	x	1100	4	0	1	1100
1	0	s	v	p	c	t	0	right	100	1000	x	0	x	0	1	0
1	0	s	v	p	c	m	0	left	-100	?	x	0	x	0	1	0
1	0	s	v	p	c	v	2	right	300	800	x	1052	4	0	1	1052
1	0	s	v	p	c	p	3	left	-100	?	x	0	x	0	0	0
1	1	c	p	s	h	c	1	left	-100	?	4	0	x	941	1	941
1	1	c	p	s	h	m	0	right	-100	?	x	0	x	0	1	0
1	1	c	p	s	h	v	0	left	-100	?	x	0	x	0	1	0
1	1	c	p	s	h	f	0	left	-100	?	x	0	x	0	1	0
1	1	c	p	s	h	p	2	left	300	800	x	1001	4	0	1	1001
1	1	c	p	s	h	h	4	right	300	800	x	0	x	0	0	0
1	1	c	p	s	h	t	0	right	100	1000	x	0	x	0	1	0
1	1	c	p	s	h	s	3	right	100	1000	x	942	4	0	1	942
1	1	v	t	p	m	f	0	right	300	800	x	0	x	0	1	0
1	1	v	t	p	m	v	1	right	-100	?	4	0	x	981	1	981
1	1	v	t	p	m	s	0	right	100	1000	x	0	x	0	1	0
1	1	v	t	p	m	t	2	right	-100	?	4	0	x	1023	1	1023
1	1	v	t	p	m	h	0	left	300	800	x	0	x	0	1	0
1	1	v	t	p	m	p	3	right	300	800	x	931	4	0	1	931
1	1	v	t	p	m	m	4	right	-100	?	4	0	x	874	1	874
1	1	v	t	p	m	c	0	left	100	1000	x	0	x	0	1	0
1	1	v	t	p	m	v	1	right	-100	?	x	0	x	0	0	0
1	1	v	t	p	m	s	0	right	100	1000	x	0	x	0	1	0
1	1	v	t	p	m	h	0	left	300	800	x	0	x	0	1	0
1	1	v	t	p	m	m	4	right	300	800	x	0	x	0	0	0
1	1	v	t	p	m	c	0	right	300	800	x	0	x	0	1	0
1	1	v	t	p	m	f	0	right	100	1000	x	0	x	0	1	0
1	1	v	t	p	m	p	3	left	300	800	x	0	x	0	0	0
1	1	v	t	p	m	t	2	right	300	800	x	1054	4	0	1	1054
1	1	m	s	h	f	s	2	left	-100	?	x	0	x	0	0	0
1	1	m	s	h	f	t	0	left	-100	?	x	0	x	0	1	0
1	1	m	s	h	f	f	4	left	300	800	x	885	4	0	1	885
1	1	m	s	h	f	p	0	right	300	800	x	0	x	0	1	0
1	1	m	s	h	f	c	0	left	300	800	x	0	x	0	1	0
1	1	m	s	h	f	h	3	right	300	800	x	0	x	0	0	0
1	1	m	s	h	f	v	0	right	300	800	x	0	x	0	1	0
1	1	m	s	h	f	m	1	left	300	800	x	908	4	0	1	908
1	1	t	p	m	s	p	2	right	100	1000	x	976	4	0	1	976
1	1	t	p	m	s	s	4	left	-100	?	4	0	x	900	1	900
1	1	t	p	m	s	c	0	left	300	800	x	0	x	0	1	0
1	1	t	p	m	s	m	3	left	300	800	x	938	4	0	1	938
1	1	t	p	m	s	v	0	right	300	800	x	0	x	0	1	0
1	1	t	p	m	s	f	0	right	-100	?	x	0	x	0	1	0
1	1	t	p	m	s	t	1	left	-100	?	4	0	x	965	1	965
1	1	t	p	m	s	h	0	right	-100	?	x	0	x	0	1	0
1	1	h	f	c	v	v	4	right	300	800	x	0	x	0	0	0
1	1	h	f	c	v	h	1	right	300	800	x	787	4	0	1	787
1	1	h	f	c	v	s	0	right	100	1000	x	0	x	0	1	0
1	1	h	f	c	v	c	3	right	-100	?	4	0	x	754	1	754
1	1	h	f	c	v	f	2	left	100	1000	x	744	4	0	1	744
1	1	h	f	c	v	t	0	right	100	1000	x	0	x	0	1	0
1	1	h	f	c	v	m	0	left	100	1000	x	0	x	0	1	0
1	1	h	f	c	v	p	0	right	100	1000	x	0	x	0	1	0
1	1	c	v	t	p	c	1	left	100	1000	x	1018	4	0	1	1018
1	1	c	v	t	p	f	0	right	300	800	x	0	x	0	1	0
1	1	c	v	t	p	v	2	left	100	1000	x	754	4	0	1	754
1	1	c	v	t	p	s	0	right	100	1000	x	0	x	0	1	0
1	1	c	v	t	p	m	0	left	100	1000	x	0	x	0	1	0
1	1	c	v	t	p	h	0	left	100	1000	x	0	x	0	1	0
1	1	c	v	t	p	t	3	right	100	1000	x	758	4	0	1	758
1	1	c	v	t	p	p	4	left	-100	?	4	0	x	985	1	985
1	1	p	t	v	m	p	1	left	300	800	x	0	x	0	0	0
1	1	p	t	v	m	c	0	right	100	1000	x	0	x	0	1	0
1	1	p	t	v	m	m	4	left	300	800	x	0	x	0	0	0
1	1	p	t	v	m	s	0	right	100	1000	x	0	x	0	1	0
1	1	p	t	v	m	v	3	right	-100	?	x	0	x	0	0	0
1	1	p	t	v	m	h	0	right	-100	?	x	0	x	0	1	0
1	1	p	t	v	m	t	2	right	100	1000	x	579	4	0	1	579
1	1	p	t	v	m	f	0	left	300	800	x	0	x	0	1	0
1	0	s	h	f	c	h	2	right	100	1000	x	982	4	0	1	982
1	0	s	h	f	c	s	1	left	-100	?	x	0	x	0	0	0
1	0	s	h	f	c	t	0	right	100	1000	x	0	x	0	1	0
1	0	s	h	f	c	p	0	left	100	1000	x	0	x	0	1	0
1	0	s	h	f	c	m	0	right	100	1000	x	0	x	0	1	0
1	0	s	h	f	c	f	3	left	-100	?	4	0	x	943	1	943
1	0	s	h	f	c	v	0	right	-100	?	x	0	x	0	1	0
1	0	s	h	f	c	c	4	right	-100	?	x	0	x	0	0	0
1	1	m	s	h	f	h	3	left	-100	?	x	0	x	0	0	0
1	1	m	s	h	f	p	0	left	300	800	x	0	x	0	1	0
1	1	m	s	h	f	m	1	right	100	1000	x	945	4	0	1	945
1	1	m	s	h	f	t	0	right	100	1000	x	0	x	0	1	0
1	1	m	s	h	f	s	2	left	-100	?	4	0	x	840	1	840
1	1	m	s	h	f	c	0	right	100	1000	x	0	x	0	1	0
1	1	m	s	h	f	v	0	left	100	1000	x	0	x	0	1	0
1	1	m	s	h	f	f	4	left	-100	?	x	0	x	0	0	0
1	1	t	p	m	s	c	0	right	-100	?	x	0	x	0	1	0
1	1	t	p	m	s	t	1	left	300	800	x	0	x	0	0	0
1	1	t	p	m	s	p	2	right	100	1000	x	824	4	0	1	824
1	1	t	p	m	s	s	4	left	100	1000	x	0	x	0	0	0
1	1	t	p	m	s	h	0	left	100	1000	x	0	x	0	1	0
1	1	t	p	m	s	m	3	right	300	800	x	658	4	0	1	658
1	1	t	p	m	s	f	0	right	100	1000	x	0	x	0	1	0
1	1	t	p	m	s	v	0	left	300	800	x	0	x	0	1	0
1	0	v	m	h	f	p	0	right	-100	?	x	0	x	0	1	0
1	0	v	m	h	f	c	0	left	-100	?	x	0	x	0	1	0
1	0	v	m	h	f	v	1	left	300	800	x	0	x	0	0	0
1	0	v	m	h	f	t	0	right	-100	?	x	0	x	0	1	0
1	0	v	m	h	f	f	4	left	300	800	x	963	4	0	1	963
1	0	v	m	h	f	m	2	right	300	800	x	844	4	0	1	844
1	0	v	m	h	f	s	0	left	-100	?	x	0	x	0	1	0
1	0	v	m	h	f	h	3	left	300	800	x	945	4	0	1	945
1	1	c	m	v	f	v	3	left	300	800	x	536	4	0	1	536
1	1	c	m	v	f	h	0	right	300	800	x	0	x	0	1	0
1	1	c	m	v	f	p	0	right	-100	?	x	0	x	0	1	0
1	1	c	m	v	f	m	2	right	100	1000	x	860	4	0	1	860
1	1	c	m	v	f	t	0	left	-100	?	x	0	x	0	1	0
1	1	c	m	v	f	f	4	right	-100	?	4	0	x	1073	1	1073
1	1	c	m	v	f	c	1	left	100	1000	x	0	x	0	0	0
1	1	c	m	v	f	s	0	left	100	1000	x	0	x	0	1	0
1	1	m	s	h	f	v	0	left	100	1000	x	0	x	0	1	0
1	1	m	s	h	f	s	2	left	300	800	x	0	x	0	0	0
1	1	m	s	h	f	f	4	right	100	1000	x	0	x	0	0	0
1	1	m	s	h	f	c	0	left	100	1000	x	0	x	0	1	0
1	1	m	s	h	f	t	0	left	100	1000	x	0	x	0	1	0
1	1	m	s	h	f	m	1	left	100	1000	x	983	4	0	1	983
1	1	m	s	h	f	h	3	right	100	1000	x	865	4	0	1	865
1	1	m	s	h	f	p	0	right	300	800	x	0	x	0	1	0
1	1	f	p	c	h	c	3	left	100	1000	x	863	4	0	1	863
1	1	f	p	c	h	h	4	right	-100	?	4	0	x	1072	1	1072
1	1	f	p	c	h	m	0	left	100	1000	x	0	x	0	1	0
1	1	f	p	c	h	v	0	right	-100	?	x	0	x	0	1	0
1	1	f	p	c	h	s	0	left	300	800	x	0	x	0	1	0
1	1	f	p	c	h	f	1	right	-100	?	4	0	x	731	1	731
1	1	f	p	c	h	t	0	right	300	800	x	0	x	0	1	0
1	1	f	p	c	h	p	2	right	-100	?	4	0	x	720	1	720
1	1	v	s	f	m	v	1	right	100	1000	x	0	x	0	0	0
1	1	v	s	f	m	p	0	right	300	800	x	0	x	0	1	0
1	1	v	s	f	m	c	0	left	300	800	x	0	x	0	1	0
1	1	v	s	f	m	m	4	right	100	1000	x	907	4	0	1	907
1	1	v	s	f	m	h	0	left	-100	?	x	0	x	0	1	0
1	1	v	s	f	m	f	3	right	-100	?	4	0	x	838	1	838
1	1	v	s	f	m	t	0	left	300	800	x	0	x	0	1	0
1	1	v	s	f	m	s	2	right	100	1000	x	708	4	0	1	708
1	1	h	s	m	f	f	4	left	100	1000	x	1118	4	0	1	1118
1	1	h	s	m	f	h	1	right	100	1000	x	797	4	0	1	797
1	1	h	s	m	f	m	3	right	100	1000	x	816	4	0	1	816
1	1	h	s	m	f	c	0	right	-100	?	x	0	x	0	1	0
1	1	h	s	m	f	t	0	right	100	1000	x	0	x	0	1	0
1	1	h	s	m	f	p	0	right	-100	?	x	0	x	0	1	0
1	1	h	s	m	f	s	2	left	-100	?	4	0	x	649	1	649
1	1	h	s	m	f	v	0	left	300	800	x	0	x	0	1	0
1	1	h	v	p	m	m	4	left	-100	?	4	0	x	986	1	986
1	1	h	v	p	m	v	2	left	-100	?	4	0	x	934	1	934
1	1	h	v	p	m	p	3	left	300	800	x	994	4	0	1	994
1	1	h	v	p	m	t	0	right	-100	?	x	0	x	0	1	0
1	1	h	v	p	m	f	0	right	-100	?	x	0	x	0	1	0
1	1	h	v	p	m	h	1	left	100	1000	x	1042	4	0	1	1042
1	1	h	v	p	m	s	0	right	-100	?	x	0	x	0	1	0
1	1	h	v	p	m	c	0	right	-100	?	x	0	x	0	1	0
1	0	m	p	t	s	s	4	right	-100	?	4	0	x	940	1	940
1	0	m	p	t	s	m	1	right	-100	?	x	0	x	0	0	0
1	0	m	p	t	s	h	0	left	100	1000	x	0	x	0	1	0
1	0	m	p	t	s	p	2	right	-100	?	x	0	x	0	0	0
1	0	m	p	t	s	t	3	right	100	1000	x	852	4	0	1	852
1	0	m	p	t	s	c	0	left	-100	?	x	0	x	0	1	0
1	0	m	p	t	s	f	0	right	300	800	x	0	x	0	1	0
1	0	m	p	t	s	v	0	left	100	1000	x	0	x	0	1	0
1	1	f	c	v	t	m	0	left	300	800	x	0	x	0	1	0
1	1	f	c	v	t	p	0	left	-100	?	x	0	x	0	1	0
1	1	f	c	v	t	v	3	right	300	800	x	0	x	0	0	0
1	1	f	c	v	t	h	0	left	100	1000	x	0	x	0	1	0
1	1	f	c	v	t	f	1	right	100	1000	x	0	x	0	0	0
1	1	f	c	v	t	c	2	right	300	800	x	0	x	0	0	0
1	1	f	c	v	t	s	0	left	-100	?	x	0	x	0	1	0
1	1	f	c	v	t	t	4	left	300	800	x	665	4	0	1	665
1	1	t	p	m	s	s	4	right	100	1000	x	1177	4	0	1	1177
1	1	t	p	m	s	t	1	right	-100	?	4	0	x	917	1	917
1	1	t	p	m	s	h	0	left	-100	?	x	0	x	0	1	0
1	1	t	p	m	s	v	0	right	100	1000	x	0	x	0	1	0
1	1	t	p	m	s	c	0	left	-100	?	x	0	x	0	1	0
1	1	t	p	m	s	f	0	left	-100	?	x	0	x	0	1	0
1	1	t	p	m	s	m	3	right	-100	?	4	0	x	799	1	799
1	1	t	p	m	s	p	2	left	100	1000	x	620	4	0	1	620
1	0	p	m	s	h	v	0	right	100	1000	x	0	x	0	1	0
1	0	p	m	s	h	t	0	left	300	800	x	857	4	0	0	857
1	0	p	m	s	h	p	1	right	300	800	x	0	x	0	0	0
1	0	p	m	s	h	h	4	left	-100	?	4	0	x	874	1	874
1	0	p	m	s	h	f	0	left	300	800	x	0	x	0	1	0
1	0	p	m	s	h	c	0	right	-100	?	x	0	x	0	1	0
1	0	p	m	s	h	m	2	left	300	800	x	760	4	0	1	760
1	0	p	m	s	h	s	3	left	300	800	x	0	x	0	0	0
1	1	f	t	m	s	f	1	right	100	1000	x	1013	4	0	1	1013
1	1	f	t	m	s	s	4	left	300	800	x	943	4	0	1	943
1	1	f	t	m	s	h	0	right	100	1000	x	0	x	0	1	0
1	1	f	t	m	s	p	0	left	100	1000	x	0	x	0	1	0
1	1	f	t	m	s	t	2	right	300	800	x	664	4	0	1	664
1	1	f	t	m	s	v	0	left	-100	?	x	0	x	0	1	0
1	1	f	t	m	s	c	0	left	300	800	x	0	x	0	1	0
1	1	f	t	m	s	m	3	left	100	1000	x	549	4	0	1	549
1	0	v	s	t	c	m	0	right	300	800	x	0	x	0	1	0
1	0	v	s	t	c	p	0	right	300	800	x	0	x	0	1	0
1	0	v	s	t	c	s	2	right	100	1000	x	0	x	0	0	0
1	0	v	s	t	c	f	0	right	100	1000	x	954	4	0	0	954
1	0	v	s	t	c	h	0	left	100	1000	x	0	x	0	1	0
1	0	v	s	t	c	v	1	left	-100	?	4	0	x	727	1	727
1	0	v	s	t	c	t	3	right	-100	?	4	0	x	754	1	754
1	0	v	s	t	c	c	4	right	100	1000	x	572	4	0	1	572
1	1	p	f	m	t	f	2	left	100	1000	x	1095	4	0	1	1095
1	1	p	f	m	t	c	0	right	-100	?	x	0	x	0	1	0
1	1	p	f	m	t	h	0	right	-100	?	x	0	x	0	1	0
1	1	p	f	m	t	v	0	left	100	1000	x	0	x	0	1	0
1	1	p	f	m	t	t	4	left	300	800	x	1135	4	0	1	1135
1	1	p	f	m	t	s	0	left	-100	?	x	0	x	0	1	0
1	1	p	f	m	t	p	1	left	-100	?	4	0	x	643	1	643
1	1	p	f	m	t	m	3	left	300	800	x	0	x	0	0	0
1	1	f	h	s	c	c	4	right	300	800	x	0	x	0	0	0
1	1	f	h	s	c	s	3	left	300	800	x	941	4	0	1	941
1	1	f	h	s	c	f	1	left	300	800	x	0	x	0	0	0
1	1	f	h	s	c	v	0	right	-100	?	x	0	x	0	1	0
1	1	f	h	s	c	h	2	right	100	1000	x	755	4	0	1	755
1	1	f	h	s	c	t	0	right	100	1000	x	0	x	0	1	0
1	1	f	h	s	c	m	0	left	100	1000	x	0	x	0	1	0
1	1	f	h	s	c	p	0	left	100	1000	x	0	x	0	1	0
1	1	m	c	t	f	v	0	right	-100	?	x	0	x	0	1	0
1	1	m	c	t	f	t	3	right	300	800	x	0	x	0	0	0
1	1	m	c	t	f	p	0	right	100	1000	x	0	x	0	1	0
1	1	m	c	t	f	s	0	right	300	800	x	0	x	0	1	0
1	1	m	c	t	f	h	0	right	100	1000	x	0	x	0	1	0
1	1	m	c	t	f	c	2	right	100	1000	x	805	4	0	1	805
1	1	m	c	t	f	f	4	right	-100	?	4	0	x	1179	1	1179
1	1	m	c	t	f	m	1	right	300	800	x	1109	4	0	1	1109
1	0	t	v	c	p	f	0	right	100	1000	x	0	x	0	1	0
1	0	t	v	c	p	p	4	right	300	800	x	0	x	0	0	0
1	0	t	v	c	p	v	2	right	-100	?	4	0	x	818	1	818
1	0	t	v	c	p	m	0	right	300	800	x	0	x	0	1	0
1	0	t	v	c	p	h	0	left	300	800	x	0	x	0	1	0
1	0	t	v	c	p	c	3	right	300	800	x	875	4	0	1	875
1	0	t	v	c	p	s	0	left	300	800	x	0	x	0	1	0
1	0	t	v	c	p	t	1	left	300	800	x	804	4	0	1	804
1	1	f	v	m	t	p	0	right	100	1000	x	0	x	0	1	0
1	1	f	v	m	t	f	1	right	100	1000	x	0	x	0	0	0
1	1	f	v	m	t	t	4	right	300	800	x	1061	4	0	1	1061
1	1	f	v	m	t	s	0	right	300	800	x	0	x	0	1	0
1	1	f	v	m	t	v	2	left	-100	?	x	0	x	0	0	0
1	1	f	v	m	t	c	0	right	-100	?	x	0	x	0	1	0
1	1	f	v	m	t	h	0	right	100	1000	x	0	x	0	1	0
1	1	f	v	m	t	m	3	left	-100	?	4	0	x	859	1	859
1	1	s	h	f	c	c	4	left	100	1000	x	1140	4	0	1	1140
1	1	s	h	f	c	t	0	right	100	1000	x	0	x	0	1	0
1	1	s	h	f	c	m	0	left	300	800	x	0	x	0	1	0
1	1	s	h	f	c	s	1	left	100	1000	x	1002	4	0	1	1002
1	1	s	h	f	c	f	3	left	100	1000	x	816	4	0	1	816
1	1	s	h	f	c	v	0	left	100	1000	x	0	x	0	1	0
1	1	s	h	f	c	p	0	right	300	800	x	0	x	0	1	0
1	1	s	h	f	c	h	2	right	100	1000	x	920	4	0	1	920
1	1	s	h	f	c	f	3	left	100	1000	x	1080	4	0	1	1080
1	1	s	h	f	c	s	1	left	300	800	x	1003	4	0	1	1003
1	1	s	h	f	c	m	0	right	100	1000	x	0	x	0	1	0
1	1	s	h	f	c	v	0	right	300	800	x	0	x	0	1	0
1	1	s	h	f	c	p	0	right	100	1000	x	0	x	0	1	0
1	1	s	h	f	c	t	0	right	100	1000	x	0	x	0	1	0
1	1	s	h	f	c	c	4	left	100	1000	x	0	x	0	0	0
1	1	s	h	f	c	h	2	left	100	1000	x	0	x	0	0	0
1	1	s	v	h	m	t	0	left	-100	?	x	0	x	0	1	0
1	1	s	v	h	m	c	0	right	-100	?	x	0	x	0	1	0
1	1	s	v	h	m	s	1	right	100	1000	x	799	4	0	1	799
1	1	s	v	h	m	f	0	left	100	1000	x	0	x	0	1	0
1	1	s	v	h	m	v	2	right	-100	?	4	0	x	995	1	995
1	1	s	v	h	m	h	3	right	100	1000	x	905	4	0	1	905
1	1	s	v	h	m	p	0	right	-100	?	x	0	x	0	1	0
1	1	s	v	h	m	m	4	left	-100	?	4	0	x	614	1	614
1	1	t	s	f	c	s	2	left	-100	?	x	0	x	0	0	0
1	1	t	s	f	c	h	0	right	300	800	x	0	x	0	1	0
1	1	t	s	f	c	f	3	right	-100	?	4	0	x	849	1	849
1	1	t	s	f	c	t	1	left	300	800	x	0	x	0	0	0
1	1	t	s	f	c	v	0	left	300	800	x	0	x	0	1	0
1	1	t	s	f	c	m	0	right	-100	?	x	0	x	0	1	0
1	1	t	s	f	c	c	4	right	-100	?	4	0	x	844	1	844
1	1	t	s	f	c	p	0	left	-100	?	x	0	x	0	1	0
1	1	m	c	s	p	c	2	right	-100	?	x	0	x	0	0	0
1	1	m	c	s	p	f	0	left	100	1000	x	0	x	0	1	0
1	1	m	c	s	p	s	3	left	300	800	x	917	4	0	1	917
1	1	m	c	s	p	v	0	right	300	800	x	0	x	0	1	0
1	1	m	c	s	p	p	4	right	300	800	x	662	4	0	1	662
1	1	m	c	s	p	m	1	right	-100	?	x	0	x	0	0	0
1	1	m	c	s	p	t	0	right	-100	?	x	0	x	0	1	0
1	1	m	c	s	p	h	0	right	100	1000	x	0	x	0	1	0
1	1	p	m	s	h	f	0	left	300	800	x	0	x	0	1	0
1	1	p	m	s	h	h	4	right	100	1000	x	0	x	0	0	0
1	1	p	m	s	h	c	0	right	300	800	x	0	x	0	1	0
1	1	p	m	s	h	v	0	left	300	800	x	0	x	0	1	0
1	1	p	m	s	h	m	2	left	100	1000	x	759	4	0	1	759
1	1	p	m	s	h	t	0	right	100	1000	x	0	x	0	1	0
1	1	p	m	s	h	s	3	left	300	800	x	759	4	0	1	759
1	1	p	m	s	h	p	1	right	-100	?	x	0	x	0	0	0
1	0	v	c	f	t	t	4	left	100	1000	x	1152	4	0	1	1152
1	0	v	c	f	t	p	0	right	100	1000	x	0	x	0	1	0
1	0	v	c	f	t	c	2	left	100	1000	x	0	x	0	0	0
1	0	v	c	f	t	s	0	left	300	800	x	0	x	0	1	0
1	0	v	c	f	t	v	1	left	100	1000	x	796	4	0	1	796
1	0	v	c	f	t	m	0	left	100	1000	x	0	x	0	1	0
1	0	v	c	f	t	f	3	left	100	1000	x	595	4	0	1	595
1	0	v	c	f	t	h	0	left	300	800	x	0	x	0	1	0
1	1	p	h	c	v	s	0	left	300	800	x	0	x	0	1	0
1	1	p	h	c	v	h	2	left	-100	?	x	0	x	0	0	0
1	1	p	h	c	v	c	3	left	-100	?	4	0	x	763	1	763
1	1	p	h	c	v	p	1	right	-100	?	4	0	x	925	1	925
1	1	p	h	c	v	t	0	left	-100	?	x	0	x	0	1	0
1	1	p	h	c	v	f	0	left	-100	?	x	0	x	0	1	0
1	1	p	h	c	v	v	4	left	100	1000	x	722	4	0	1	722
1	1	p	h	c	v	m	0	right	300	800	x	0	x	0	1	0
1	1	h	t	m	v	c	0	left	-100	?	x	0	x	0	1	0
1	1	h	t	m	v	s	0	left	300	800	x	0	x	0	1	0
1	1	h	t	m	v	h	1	left	300	800	x	0	x	0	0	0
1	1	h	t	m	v	f	0	left	300	800	x	0	x	0	1	0
1	1	h	t	m	v	v	4	left	-100	?	4	0	x	820	1	820
1	1	h	t	m	v	m	3	right	300	800	x	898	4	0	1	898
1	1	h	t	m	v	p	0	right	-100	?	x	0	x	0	1	0
1	1	h	t	m	v	t	2	left	100	1000	x	811	4	0	1	811
1	1	m	s	h	f	s	2	right	-100	?	x	0	x	0	0	0
1	1	m	s	h	f	f	4	left	300	800	x	1185	4	0	1	1185
1	1	m	s	h	f	t	0	left	300	800	x	0	x	0	1	0
1	1	m	s	h	f	h	3	right	100	1000	x	892	4	0	1	892
1	1	m	s	h	f	p	0	left	300	800	x	0	x	0	1	0
1	1	m	s	h	f	m	1	right	300	800	x	591	4	0	1	591
1	1	m	s	h	f	c	0	left	300	800	x	0	x	0	1	0
1	1	m	s	h	f	v	0	right	300	800	x	0	x	0	1	0
1	1	p	s	c	h	m	0	left	-100	?	x	0	x	0	1	0
1	1	p	s	c	h	s	2	left	300	800	x	0	x	0	0	0
1	1	p	s	c	h	v	0	left	-100	?	x	0	x	0	1	0
1	1	p	s	c	h	p	1	left	100	1000	x	0	x	0	0	0
1	1	p	s	c	h	h	4	right	100	1000	x	0	x	0	0	0
1	1	p	s	c	h	c	3	right	-100	?	x	0	x	0	0	0
1	1	p	s	c	h	f	0	right	300	800	x	0	x	0	1	0
1	1	p	s	c	h	t	0	right	300	800	x	0	x	0	1	0
1	1	c	t	s	p	s	3	right	100	1000	x	0	x	0	0	0
1	1	c	t	s	p	m	0	right	300	800	x	0	x	0	1	0
1	1	c	t	s	p	p	4	left	100	1000	x	828	4	0	1	828
1	1	c	t	s	p	t	2	left	100	1000	x	992	4	0	1	992
1	1	c	t	s	p	h	0	right	-100	?	x	0	x	0	1	0
1	1	c	t	s	p	c	1	left	-100	?	4	0	x	721	1	721
1	1	c	t	s	p	f	0	left	100	1000	x	0	x	0	1	0
1	1	c	t	s	p	v	0	left	100	1000	x	0	x	0	1	0
1	1	c	v	t	p	h	0	right	300	800	x	0	x	0	1	0
1	1	c	v	t	p	v	2	left	-100	?	4	0	x	972	1	972
1	1	c	v	t	p	m	0	left	100	1000	x	0	x	0	1	0
1	1	c	v	t	p	c	1	left	100	1000	x	785	4	0	1	785
1	1	c	v	t	p	s	0	left	100	1000	x	0	x	0	1	0
1	1	c	v	t	p	t	3	right	-100	?	4	0	x	869	1	869
1	1	c	v	t	p	p	4	right	300	800	x	784	4	0	1	784
1	1	c	v	t	p	f	0	right	-100	?	x	0	x	0	1	0
1	1	f	c	v	t	t	4	right	-100	?	4	0	x	930	1	930
1	1	f	c	v	t	f	1	left	-100	?	4	0	x	986	1	986
1	1	f	c	v	t	p	0	left	300	800	x	0	x	0	1	0
1	1	f	c	v	t	h	0	left	-100	?	x	0	x	0	1	0
1	1	f	c	v	t	v	3	left	100	1000	x	943	4	0	1	943
1	1	f	c	v	t	c	2	right	300	800	x	620	4	0	1	620
1	1	f	c	v	t	m	0	left	300	800	x	0	x	0	1	0
1	1	f	c	v	t	s	0	right	100	1000	x	0	x	0	1	0
1	1	p	f	v	h	h	4	left	100	1000	x	874	4	0	1	874
1	1	p	f	v	h	f	2	left	300	800	x	723	4	0	1	723
1	1	p	f	v	h	t	0	left	100	1000	x	0	x	0	1	0
1	1	p	f	v	h	c	0	right	-100	?	x	0	x	0	1	0
1	1	p	f	v	h	v	3	left	-100	?	x	0	x	0	0	0
1	1	p	f	v	h	m	0	right	100	1000	x	0	x	0	1	0
1	1	p	f	v	h	s	0	right	-100	?	x	0	x	0	1	0
1	1	p	f	v	h	p	1	right	300	800	x	885	4	0	1	885
1	0	t	h	p	v	t	1	left	300	800	x	0	x	0	0	0
1	0	t	h	p	v	v	4	left	-100	?	x	0	x	0	0	0
1	0	t	h	p	v	p	3	right	300	800	x	1020	4	0	1	1020
1	0	t	h	p	v	m	0	left	300	800	x	0	x	0	1	0
1	0	t	h	p	v	h	2	right	300	800	x	0	x	0	0	0
1	0	t	h	p	v	s	0	right	100	1000	x	0	x	0	1	0
1	0	t	h	p	v	f	0	left	-100	?	x	0	x	0	1	0
1	0	t	h	p	v	c	0	left	-100	?	x	0	x	0	1	0
1	1	f	c	v	t	m	0	left	300	800	x	0	x	0	1	0
1	1	f	c	v	t	s	0	left	300	800	x	0	x	0	1	0
1	1	f	c	v	t	p	0	left	300	800	x	0	x	0	1	0
1	1	f	c	v	t	t	4	right	300	800	x	779	4	0	1	779
1	1	f	c	v	t	v	3	left	100	1000	x	866	4	0	1	866
1	1	f	c	v	t	f	1	left	100	1000	x	663	4	0	1	663
1	1	f	c	v	t	h	0	left	100	1000	x	0	x	0	1	0
1	1	f	c	v	t	c	2	left	-100	?	4	0	x	657	1	657
1	1	v	p	h	m	p	2	left	300	800	x	1141	4	0	1	1141
1	1	v	p	h	m	m	4	right	-100	?	4	0	x	1019	1	1019
1	1	v	p	h	m	t	0	left	-100	?	x	0	x	0	1	0
1	1	v	p	h	m	s	0	right	-100	?	x	0	x	0	1	0
1	1	v	p	h	m	v	1	right	300	800	x	0	x	0	0	0
1	1	v	p	h	m	h	3	right	300	800	x	675	4	0	1	675
1	1	v	p	h	m	f	0	right	100	1000	x	0	x	0	1	0
1	1	v	p	h	m	c	0	left	300	800	x	0	x	0	1	0
2	1	v	c	p	m	p	3	left	300	800	x	757	4	0	1	757
2	1	v	c	p	m	c	2	right	300	800	x	816	4	0	1	816
2	1	v	c	p	m	m	4	right	300	800	x	918	4	0	1	918
2	1	v	c	p	m	t	0	right	-100	?	x	0	x	0	1	0
2	1	v	c	p	m	v	1	right	300	800	x	760	4	0	1	760
2	1	v	c	p	m	s	0	right	100	1000	x	0	x	0	1	0
2	1	v	c	p	m	h	0	left	300	800	x	0	x	0	1	0
2	1	v	c	p	m	f	0	left	100	1000	x	0	x	0	1	0
2	1	f	c	v	t	c	2	right	-100	?	4	0	x	905	1	905
2	1	f	c	v	t	p	0	left	-100	?	x	0	x	0	1	0
2	1	f	c	v	t	v	3	right	100	1000	x	789	4	0	1	789
2	1	f	c	v	t	f	1	right	300	800	x	773	4	0	1	773
2	1	f	c	v	t	h	0	right	100	1000	x	0	x	0	1	0
2	1	f	c	v	t	s	0	right	100	1000	x	0	x	0	1	0
2	1	f	c	v	t	m	0	left	300	800	x	0	x	0	1	0
2	1	f	c	v	t	t	4	left	100	1000	x	918	4	0	1	918
2	0	f	p	m	c	m	3	right	100	1000	x	800	4	0	1	800
2	0	f	p	m	c	t	0	left	100	1000	x	0	x	0	1	0
2	0	f	p	m	c	s	0	left	100	1000	x	0	x	0	1	0
2	0	f	p	m	c	h	0	left	-100	?	x	0	x	0	1	0
2	0	f	p	m	c	c	4	left	100	1000	x	713	4	0	1	713
2	0	f	p	m	c	v	0	left	100	1000	x	0	x	0	1	0
2	0	f	p	m	c	f	1	right	300	800	x	1013	4	0	1	1013
2	0	f	p	m	c	p	2	left	300	800	x	0	x	0	0	0
2	1	c	m	s	v	c	1	right	-100	?	4	0	x	798	1	798
2	1	c	m	s	v	p	0	right	100	1000	x	0	x	0	1	0
2	1	c	m	s	v	s	3	left	100	1000	x	773	4	0	1	773
2	1	c	m	s	v	m	2	left	-100	?	4	0	x	979	1	979
2	1	c	m	s	v	h	0	right	-100	?	x	0	x	0	1	0
2	1	c	m	s	v	v	4	left	-100	?	4	0	x	869	1	869
2	1	c	m	s	v	f	0	right	100	1000	x	0	x	0	1	0
2	1	c	m	s	v	t	0	left	100	1000	x	0	x	0	1	0
2	1	h	p	s	v	h	1	right	-100	?	4	0	x	885	1	885
2	1	h	p	s	v	s	3	right	300	800	x	816	4	0	1	816
2	1	h	p	s	v	f	0	left	300	800	x	0	x	0	1	0
2	1	h	p	s	v	p	2	left	100	1000	x	970	4	0	1	970
2	1	h	p	s	v	t	0	left	300	800	x	0	x	0	1	0
2	1	h	p	s	v	v	4	right	300	800	x	735	4	0	1	735
2	1	h	p	s	v	m	0	left	300	800	x	0	x	0	1	0
2	1	h	p	s	v	c	0	left	300	800	x	0	x	0	1	0
2	1	m	s	h	f	p	0	left	-100	?	x	0	x	0	1	0
2	1	m	s	h	f	c	0	left	-100	?	x	0	x	0	1	0
2	1	m	s	h	f	m	1	left	-100	?	4	0	x	814	1	814
2	1	m	s	h	f	f	4	left	300	800	x	952	4	0	1	952
2	1	m	s	h	f	s	2	right	300	800	x	841	4	0	1	841
2	1	m	s	h	f	h	3	left	100	1000	x	975	4	0	1	975
2	1	m	s	h	f	v	0	right	-100	?	x	0	x	0	1	0
2	1	m	s	h	f	t	0	left	-100	?	x	0	x	0	1	0
2	1	s	h	f	c	p	0	left	-100	?	x	0	x	0	1	0
2	1	s	h	f	c	m	0	right	-100	?	x	0	x	0	1	0
2	1	s	h	f	c	v	0	right	-100	?	x	0	x	0	1	0
2	1	s	h	f	c	t	0	left	100	1000	x	0	x	0	1	0
2	1	s	h	f	c	c	4	left	300	800	x	832	4	0	1	832
2	1	s	h	f	c	s	1	right	100	1000	x	918	4	0	1	918
2	1	s	h	f	c	f	3	left	-100	?	4	0	x	949	1	949
2	1	s	h	f	c	h	2	right	100	1000	x	0	x	0	0	0
2	1	h	m	p	v	s	0	right	100	1000	x	0	x	0	1	0
2	1	h	m	p	v	v	4	left	300	800	x	937	4	0	1	937
2	1	h	m	p	v	t	0	right	100	1000	x	0	x	0	1	0
2	1	h	m	p	v	p	3	left	-100	?	4	0	x	819	1	819
2	1	h	m	p	v	m	2	left	-100	?	4	0	x	988	1	988
2	1	h	m	p	v	c	0	right	300	800	x	0	x	0	1	0
2	1	h	m	p	v	f	0	right	100	1000	x	0	x	0	1	0
2	1	h	m	p	v	h	1	right	100	1000	x	767	4	0	1	767
2	1	s	h	f	c	v	0	left	100	1000	x	0	x	0	1	0
2	1	s	h	f	c	c	4	right	100	1000	x	846	4	0	1	846
2	1	s	h	f	c	f	3	left	300	800	x	853	4	0	1	853
2	1	s	h	f	c	h	2	right	-100	?	4	0	x	1199	1	1199
2	1	s	h	f	c	s	1	left	100	1000	x	996	4	0	1	996
2	1	s	h	f	c	p	0	right	-100	?	x	0	x	0	1	0
2	1	s	h	f	c	m	0	left	300	800	x	0	x	0	1	0
2	1	s	h	f	c	t	0	right	-100	?	x	0	x	0	1	0
2	1	f	t	s	v	c	0	right	100	1000	x	0	x	0	1	0
2	1	f	t	s	v	v	4	left	-100	?	4	0	x	786	1	786
2	1	f	t	s	v	s	3	right	100	1000	x	883	4	0	1	883
2	1	f	t	s	v	f	1	right	300	800	x	999	4	0	1	999
2	1	f	t	s	v	t	2	right	300	800	x	672	4	0	1	672
2	1	f	t	s	v	p	0	right	300	800	x	0	x	0	1	0
2	1	f	t	s	v	m	0	right	300	800	x	0	x	0	1	0
2	1	f	t	s	v	h	0	left	-100	?	x	0	x	0	1	0
2	1	v	m	f	p	s	0	left	-100	?	x	0	x	0	1	0
2	1	v	m	f	p	m	2	right	100	1000	x	1058	4	0	1	1058
2	1	v	m	f	p	v	1	left	-100	?	4	0	x	881	1	881
2	1	v	m	f	p	f	3	left	100	1000	x	677	4	0	1	677
2	1	v	m	f	p	h	0	right	-100	?	x	0	x	0	1	0
2	1	v	m	f	p	p	4	right	-100	?	4	0	x	703	1	703
2	1	v	m	f	p	t	0	left	-100	?	x	0	x	0	1	0
2	1	v	m	f	p	c	0	right	300	800	x	0	x	0	1	0
2	1	m	c	v	s	v	3	right	100	1000	x	898	4	0	1	898
2	1	m	c	v	s	t	0	right	100	1000	x	0	x	0	1	0
2	1	m	c	v	s	m	1	right	300	800	x	830	4	0	1	830
2	1	m	c	v	s	h	0	right	100	1000	x	0	x	0	1	0
2	1	m	c	v	s	s	4	right	-100	?	4	0	x	779	1	779
2	1	m	c	v	s	f	0	right	300	800	x	0	x	0	1	0
2	1	m	c	v	s	c	2	right	-100	?	4	0	x	762	1	762
2	1	m	c	v	s	p	0	left	-100	?	x	0	x	0	1	0
2	1	f	s	m	t	m	3	right	300	800	x	824	4	0	1	824
2	1	f	s	m	t	c	0	left	100	1000	x	0	x	0	1	0
2	1	f	s	m	t	t	4	right	-100	?	4	0	x	901	1	901
2	1	f	s	m	t	s	2	left	-100	?	4	0	x	879	1	879
2	1	f	s	m	t	f	1	left	-100	?	x	0	x	0	0	0
2	1	f	s	m	t	v	0	right	300	800	x	0	x	0	1	0
2	1	f	s	m	t	p	0	right	300	800	x	0	x	0	1	0
2	1	f	s	m	t	h	0	left	300	800	x	0	x	0	1	0
2	1	t	p	m	s	m	3	left	100	1000	x	957	4	0	1	957
2	1	t	p	m	s	v	0	right	300	800	x	0	x	0	1	0
2	1	t	p	m	s	s	4	right	300	800	x	751	4	0	1	751
2	1	t	p	m	s	p	2	left	-100	?	4	0	x	833	1	833
2	1	t	p	m	s	c	0	left	-100	?	x	0	x	0	1	0
2	1	t	p	m	s	t	1	left	300	800	x	1021	4	0	1	1021
2	1	t	p	m	s	h	0	right	100	1000	x	0	x	0	1	0
2	1	t	p	m	s	f	0	left	300	800	x	0	x	0	1	0
2	1	s	c	p	f	t	0	left	-100	?	x	0	x	0	1	0
2	1	s	c	p	f	m	0	left	300	800	x	0	x	0	1	0
2	1	s	c	p	f	s	1	right	-100	?	4	0	x	889	1	889
2	1	s	c	p	f	p	3	right	-100	?	4	0	x	799	1	799
2	1	s	c	p	f	c	2	right	300	800	x	945	4	0	1	945
2	1	s	c	p	f	f	4	left	-100	?	4	0	x	627	1	627
2	1	s	c	p	f	v	0	left	300	800	x	0	x	0	1	0
2	1	s	c	p	f	h	0	right	300	800	x	0	x	0	1	0
2	1	m	s	h	f	m	1	left	-100	?	x	0	x	0	0	0
2	1	m	s	h	f	h	3	left	-100	?	4	0	x	924	1	924
2	1	m	s	h	f	v	0	left	300	800	x	0	x	0	1	0
2	1	m	s	h	f	s	2	left	-100	?	4	0	x	814	1	814
2	1	m	s	h	f	c	0	left	100	1000	x	0	x	0	1	0
2	1	m	s	h	f	f	4	right	-100	?	4	0	x	643	1	643
2	1	m	s	h	f	t	0	right	100	1000	x	0	x	0	1	0
2	1	m	s	h	f	p	0	right	100	1000	x	0	x	0	1	0
2	0	s	t	m	c	c	4	right	-100	?	4	0	x	1046	1	1046
2	0	s	t	m	c	t	2	right	-100	?	4	0	x	719	1	719
2	0	s	t	m	c	s	1	left	-100	?	4	0	x	670	1	670
2	0	s	t	m	c	v	0	right	100	1000	x	0	x	0	1	0
2	0	s	t	m	c	f	0	right	300	800	x	0	x	0	1	0
2	0	s	t	m	c	p	0	right	100	1000	x	0	x	0	1	0
2	0	s	t	m	c	h	0	left	-100	?	x	0	x	0	1	0
2	0	s	t	m	c	m	3	right	-100	?	4	0	x	1135	1	1135
2	1	t	s	c	m	h	0	left	100	1000	x	0	x	0	1	0
2	1	t	s	c	m	s	2	left	300	800	x	847	4	0	1	847
2	1	t	s	c	m	m	4	left	-100	?	4	0	x	986	1	986
2	1	t	s	c	m	f	0	right	-100	?	x	0	x	0	1	0
2	1	t	s	c	m	c	3	left	-100	?	4	0	x	805	1	805
2	1	t	s	c	m	p	0	right	100	1000	x	0	x	0	1	0
2	1	t	s	c	m	t	1	right	100	1000	x	1017	4	0	1	1017
2	1	t	s	c	m	v	0	left	-100	?	x	0	x	0	1	0
2	1	h	f	c	v	c	3	right	100	1000	x	875	4	0	1	875
2	1	h	f	c	v	p	0	right	-100	?	x	0	x	0	1	0
2	1	h	f	c	v	s	0	right	300	800	x	0	x	0	1	0
2	1	h	f	c	v	m	0	right	100	1000	x	0	x	0	1	0
2	1	h	f	c	v	v	4	right	100	1000	x	1163	4	0	1	1163
2	1	h	f	c	v	t	0	left	300	800	x	0	x	0	1	0
2	1	h	f	c	v	f	2	left	-100	?	4	0	x	810	1	810
2	1	h	f	c	v	h	1	left	100	1000	x	0	x	0	0	0
2	1	s	h	f	c	m	0	left	300	800	x	0	x	0	1	0
2	1	s	h	f	c	p	0	right	-100	?	x	0	x	0	1	0
2	1	s	h	f	c	h	2	right	-100	?	4	0	x	801	1	801
2	1	s	h	f	c	f	3	left	-100	?	4	0	x	808	1	808
2	1	s	h	f	c	s	1	right	-100	?	x	0	x	0	0	0
2	1	s	h	f	c	v	0	right	-100	?	x	0	x	0	1	0
2	1	s	h	f	c	t	0	left	100	1000	x	0	x	0	1	0
2	1	s	h	f	c	c	4	right	300	800	x	1024	4	0	1	1024
2	0	s	p	t	c	m	0	left	-100	?	x	0	x	0	1	0
2	0	s	p	t	c	p	2	right	100	1000	x	891	4	0	1	891
2	0	s	p	t	c	t	3	right	-100	?	4	0	x	818	1	818
2	0	s	p	t	c	h	0	right	-100	?	x	0	x	0	1	0
2	0	s	p	t	c	f	0	left	-100	?	x	0	x	0	1	0
2	0	s	p	t	c	c	4	left	-100	?	4	0	x	732	1	732
2	0	s	p	t	c	s	1	right	100	1000	x	763	4	0	1	763
2	0	s	p	t	c	v	0	left	300	800	x	0	x	0	1	0
2	1	h	f	c	v	v	4	left	-100	?	4	0	x	877	1	877
2	1	h	f	c	v	c	3	right	300	800	x	0	x	0	0	0
2	1	h	f	c	v	m	0	left	-100	?	x	0	x	0	1	0
2	1	h	f	c	v	t	0	right	100	1000	x	0	x	0	1	0
2	1	h	f	c	v	f	2	right	300	800	x	699	4	0	1	699
2	1	h	f	c	v	h	1	right	-100	?	4	0	x	849	1	849
2	1	h	f	c	v	p	0	right	100	1000	x	0	x	0	1	0
2	1	h	f	c	v	s	0	right	300	800	x	0	x	0	1	0
2	1	v	t	p	m	c	0	right	-100	?	x	0	x	0	1	0
2	1	v	t	p	m	s	0	left	100	1000	x	0	x	0	1	0
2	1	v	t	p	m	p	3	left	300	800	x	822	4	0	1	822
2	1	v	t	p	m	t	2	left	100	1000	x	874	4	0	1	874
2	1	v	t	p	m	h	0	right	300	800	x	0	x	0	1	0
2	1	v	t	p	m	v	1	right	300	800	x	739	4	0	1	739
2	1	v	t	p	m	f	0	left	100	1000	x	0	x	0	1	0
2	1	v	t	p	m	m	4	right	100	1000	x	708	4	0	1	708
2	1	p	m	s	h	t	0	right	100	1000	x	0	x	0	1	0
2	1	p	m	s	h	v	0	right	300	800	x	0	x	0	1	0
2	1	p	m	s	h	f	0	right	300	800	x	0	x	0	1	0
2	1	p	m	s	h	p	1	left	100	1000	x	748	4	0	1	748
2	1	p	m	s	h	h	4	right	-100	?	4	0	x	889	1	889
2	1	p	m	s	h	m	2	right	100	1000	x	0	x	0	0	0
2	1	p	m	s	h	s	3	right	100	1000	x	975	4	0	1	975
2	1	p	m	s	h	c	0	right	100	1000	x	0	x	0	1	0
2	1	c	h	s	p	p	4	right	100	1000	x	832	4	0	1	832
2	1	c	h	s	p	m	0	right	-100	?	x	0	x	0	1	0
2	1	c	h	s	p	s	3	right	-100	?	4	0	x	828	1	828
2	1	c	h	s	p	v	0	left	300	800	x	0	x	0	1	0
2	1	c	h	s	p	c	1	left	-100	?	x	0	x	0	0	0
2	1	c	h	s	p	t	0	left	-100	?	x	0	x	0	1	0
2	1	c	h	s	p	f	0	right	-100	?	x	0	x	0	1	0
2	1	c	h	s	p	h	2	left	100	1000	x	833	4	0	1	833
2	1	p	m	s	h	h	4	left	100	1000	x	847	4	0	1	847
2	1	p	m	s	h	c	0	left	300	800	x	0	x	0	1	0
2	1	p	m	s	h	t	0	right	300	800	x	0	x	0	1	0
2	1	p	m	s	h	v	0	left	100	1000	x	0	x	0	1	0
2	1	p	m	s	h	m	2	left	100	1000	x	764	4	0	1	764
2	1	p	m	s	h	f	0	right	300	800	x	0	x	0	1	0
2	1	p	m	s	h	s	3	right	100	1000	x	651	4	0	1	651
2	1	p	m	s	h	p	1	left	300	800	x	731	4	0	1	731
2	1	m	s	h	f	s	2	left	-100	?	4	0	x	693	1	693
2	1	m	s	h	f	p	0	right	300	800	x	0	x	0	1	0
2	1	m	s	h	f	v	0	left	300	800	x	0	x	0	1	0
2	1	m	s	h	f	c	0	left	-100	?	x	0	x	0	1	0
2	1	m	s	h	f	m	1	right	100	1000	x	781	4	0	1	781
2	1	m	s	h	f	h	3	right	-100	?	4	0	x	905	1	905
2	1	m	s	h	f	t	0	left	100	1000	x	0	x	0	1	0
2	1	m	s	h	f	f	4	left	100	1000	x	943	4	0	1	943
2	1	v	f	h	m	t	0	left	300	800	x	0	x	0	1	0
2	1	v	f	h	m	c	0	right	100	1000	x	0	x	0	1	0
2	1	v	f	h	m	m	4	left	300	800	x	876	4	0	1	876
2	1	v	f	h	m	v	1	right	100	1000	x	878	4	0	1	878
2	1	v	f	h	m	f	2	left	300	800	x	875	4	0	1	875
2	1	v	f	h	m	p	0	right	300	800	x	0	x	0	1	0
2	1	v	f	h	m	h	3	right	300	800	x	689	4	0	1	689
2	1	v	f	h	m	s	0	left	-100	?	x	0	x	0	1	0
2	1	t	h	f	p	s	0	left	100	1000	x	0	x	0	1	0
2	1	t	h	f	p	t	1	right	-100	?	4	0	x	748	1	748
2	1	t	h	f	p	h	2	left	100	1000	x	894	4	0	1	894
2	1	t	h	f	p	f	3	right	300	800	x	611	4	0	1	611
2	1	t	h	f	p	c	0	left	300	800	x	0	x	0	1	0
2	1	t	h	f	p	v	0	left	300	800	x	0	x	0	1	0
2	1	t	h	f	p	p	4	left	300	800	x	588	4	0	1	588
2	1	t	h	f	p	m	0	right	300	800	x	0	x	0	1	0
2	1	p	f	c	m	h	0	left	100	1000	x	0	x	0	1	0
2	1	p	f	c	m	c	3	left	300	800	x	583	4	0	1	583
2	1	p	f	c	m	t	0	right	300	800	x	0	x	0	1	0
2	1	p	f	c	m	f	2	left	-100	?	x	0	x	0	0	0
2	1	p	f	c	m	v	0	right	300	800	x	0	x	0	1	0
2	1	p	f	c	m	p	1	left	100	1000	x	946	4	0	1	946
2	1	p	f	c	m	m	4	left	300	800	x	0	x	0	0	0
2	1	p	f	c	m	s	0	left	-100	?	x	0	x	0	1	0
2	1	t	p	m	s	v	0	left	-100	?	x	0	x	0	1	0
2	1	t	p	m	s	m	3	right	300	800	x	696	4	0	1	696
2	1	t	p	m	s	c	0	right	300	800	x	0	x	0	1	0
2	1	t	p	m	s	f	0	left	100	1000	x	0	x	0	1	0
2	1	t	p	m	s	t	1	right	-100	?	4	0	x	684	1	684
2	1	t	p	m	s	s	4	left	300	800	x	0	x	0	0	0
2	1	t	p	m	s	h	0	right	-100	?	x	0	x	0	1	0
2	1	t	p	m	s	p	2	left	100	1000	x	819	4	0	1	819
2	1	c	v	t	p	h	0	left	-100	?	x	0	x	0	1	0
2	1	c	v	t	p	p	4	left	100	1000	x	0	x	0	0	0
2	1	c	v	t	p	v	2	right	100	1000	x	958	4	0	1	958
2	1	c	v	t	p	s	0	left	-100	?	x	0	x	0	1	0
2	1	c	v	t	p	t	3	left	100	1000	x	709	4	0	1	709
2	1	c	v	t	p	m	0	right	-100	?	x	0	x	0	1	0
2	1	c	v	t	p	c	1	right	-100	?	4	0	x	1069	1	1069
2	1	c	v	t	p	f	0	left	300	800	x	0	x	0	1	0
2	1	c	v	t	p	t	3	left	300	800	x	845	4	0	1	845
2	1	c	v	t	p	f	0	left	-100	?	x	0	x	0	1	0
2	1	c	v	t	p	v	2	left	-100	?	x	0	x	0	0	0
2	1	c	v	t	p	p	4	right	300	800	x	0	x	0	0	0
2	1	c	v	t	p	h	0	left	300	800	x	0	x	0	1	0
2	1	c	v	t	p	c	1	right	300	800	x	806	4	0	1	806
2	1	c	v	t	p	m	0	left	300	800	x	0	x	0	1	0
2	1	c	v	t	p	s	0	right	100	1000	x	0	x	0	1	0
2	1	p	v	c	h	h	4	right	100	1000	x	791	4	0	1	791
2	1	p	v	c	h	t	0	left	100	1000	x	0	x	0	1	0
2	1	p	v	c	h	p	1	left	300	800	x	0	x	0	0	0
2	1	p	v	c	h	s	0	right	-100	?	x	0	x	0	1	0
2	1	p	v	c	h	c	3	left	100	1000	x	686	4	0	1	686
2	1	p	v	c	h	m	0	right	300	800	x	0	x	0	1	0
2	1	p	v	c	h	v	2	right	100	1000	x	0	x	0	0	0
2	1	p	v	c	h	f	0	left	100	1000	x	0	x	0	1	0
2	1	m	t	v	f	h	0	right	300	800	x	0	x	0	1	0
2	1	m	t	v	f	c	0	right	100	1000	x	0	x	0	1	0
2	1	m	t	v	f	p	0	right	100	1000	x	0	x	0	1	0
2	1	m	t	v	f	f	4	right	-100	?	4	0	x	773	1	773
2	1	m	t	v	f	v	3	right	-100	?	4	0	x	695	1	695
2	1	m	t	v	f	s	0	right	100	1000	x	0	x	0	1	0
2	1	m	t	v	f	m	1	left	300	800	x	713	4	0	1	713
2	1	m	t	v	f	t	2	left	100	1000	x	600	4	0	1	600
2	1	f	c	v	t	m	0	right	-100	?	x	0	x	0	1	0
2	1	f	c	v	t	t	4	left	100	1000	x	708	4	0	1	708
2	1	f	c	v	t	p	0	left	100	1000	x	0	x	0	1	0
2	1	f	c	v	t	h	0	right	-100	?	x	0	x	0	1	0
2	1	f	c	v	t	s	0	right	300	800	x	0	x	0	1	0
2	1	f	c	v	t	c	2	left	300	800	x	885	4	0	1	885
2	1	f	c	v	t	v	3	left	300	800	x	1158	4	0	1	1158
2	1	f	c	v	t	f	1	left	100	1000	x	0	x	0	0	0
2	1	h	f	c	v	s	0	left	300	800	x	0	x	0	1	0
2	1	h	f	c	v	m	0	left	100	1000	x	0	x	0	1	0
2	1	h	f	c	v	f	2	left	300	800	x	914	4	0	1	914
2	1	h	f	c	v	v	4	left	-100	?	4	0	x	1097	1	1097
2	1	h	f	c	v	p	0	right	-100	?	x	0	x	0	1	0
2	1	h	f	c	v	h	1	left	-100	?	x	0	x	0	0	0
2	1	h	f	c	v	t	0	left	-100	?	x	0	x	0	1	0
2	1	h	f	c	v	c	3	right	100	1000	x	689	4	0	1	689
2	1	f	c	v	t	v	3	right	300	800	x	847	4	0	1	847
2	1	f	c	v	t	s	0	right	300	800	x	0	x	0	1	0
2	1	f	c	v	t	c	2	right	300	800	x	923	4	0	1	923
2	1	f	c	v	t	m	0	right	100	1000	x	0	x	0	1	0
2	1	f	c	v	t	p	0	right	300	800	x	0	x	0	1	0
2	1	f	c	v	t	f	1	right	100	1000	x	891	4	0	1	891
2	1	f	c	v	t	t	4	left	100	1000	x	0	x	0	0	0
2	1	f	c	v	t	h	0	left	300	800	x	0	x	0	1	0
2	1	m	p	h	f	v	0	right	-100	?	x	0	x	0	1	0
2	1	m	p	h	f	p	2	right	100	1000	x	658	4	0	1	658
2	1	m	p	h	f	f	4	left	-100	?	x	0	x	0	0	0
2	1	m	p	h	f	t	0	left	100	1000	x	0	x	0	1	0
2	1	m	p	h	f	c	0	right	300	800	x	0	x	0	1	0
2	1	m	p	h	f	s	0	right	100	1000	x	0	x	0	1	0
2	1	m	p	h	f	h	3	left	300	800	x	827	4	0	1	827
2	1	m	p	h	f	m	1	left	100	1000	x	0	x	0	0	0
2	1	v	t	p	m	m	4	left	-100	?	4	0	x	605	1	605
2	1	v	t	p	m	c	0	right	-100	?	x	0	x	0	1	0
2	1	v	t	p	m	v	1	right	100	1000	x	0	x	0	0	0
2	1	v	t	p	m	h	0	left	-100	?	x	0	x	0	1	0
2	1	v	t	p	m	f	0	left	100	1000	x	0	x	0	1	0
2	1	v	t	p	m	p	3	right	300	800	x	858	4	0	1	858
2	1	v	t	p	m	s	0	right	300	800	x	0	x	0	1	0
2	1	v	t	p	m	t	2	right	100	1000	x	830	4	0	1	830
2	1	t	c	f	s	t	1	right	300	800	x	883	4	0	1	883
2	1	t	c	f	s	p	0	left	100	1000	x	0	x	0	1	0
2	1	t	c	f	s	h	0	right	100	1000	x	0	x	0	1	0
2	1	t	c	f	s	s	4	left	300	800	x	882	4	0	1	882
2	1	t	c	f	s	v	0	left	100	1000	x	0	x	0	1	0
2	1	t	c	f	s	m	0	left	100	1000	x	0	x	0	1	0
2	1	t	c	f	s	f	3	left	-100	?	4	0	x	943	1	943
2	1	t	c	f	s	c	2	left	100	1000	x	914	4	0	1	914
2	1	t	p	m	s	f	0	left	100	1000	x	0	x	0	1	0
2	1	t	p	m	s	s	4	left	300	800	x	767	4	0	1	767
2	1	t	p	m	s	m	3	right	-100	?	4	0	x	900	1	900
2	1	t	p	m	s	h	0	right	300	800	x	0	x	0	1	0
2	1	t	p	m	s	t	1	right	300	800	x	713	4	0	1	713
2	1	t	p	m	s	c	0	left	100	1000	x	0	x	0	1	0
2	1	t	p	m	s	v	0	left	100	1000	x	0	x	0	1	0
2	1	t	p	m	s	p	2	left	300	800	x	912	4	0	1	912
2	1	c	f	t	p	h	0	right	300	800	x	0	x	0	1	0
2	1	c	f	t	p	p	4	right	-100	?	4	0	x	625	1	625
2	1	c	f	t	p	v	0	right	-100	?	x	0	x	0	1	0
2	1	c	f	t	p	f	2	right	100	1000	x	913	4	0	1	913
2	1	c	f	t	p	t	3	right	-100	?	4	0	x	864	1	864
2	1	c	f	t	p	s	0	left	300	800	x	0	x	0	1	0
2	1	c	f	t	p	m	0	right	-100	?	x	0	x	0	1	0
2	1	c	f	t	p	c	1	left	300	800	x	781	4	0	1	781
2	1	h	s	c	v	f	0	left	100	1000	x	0	x	0	1	0
2	1	h	s	c	v	c	3	right	-100	?	4	0	x	1127	1	1127
2	1	h	s	c	v	t	0	right	100	1000	x	0	x	0	1	0
2	1	h	s	c	v	v	4	left	100	1000	x	1129	4	0	1	1129
2	1	h	s	c	v	m	0	left	-100	?	x	0	x	0	1	0
2	1	h	s	c	v	s	2	right	300	800	x	690	4	0	1	690
2	1	h	s	c	v	h	1	right	-100	?	4	0	x	559	1	559
2	1	h	s	c	v	p	0	right	100	1000	x	0	x	0	1	0
2	1	p	m	s	h	s	3	right	300	800	x	991	4	0	1	991
2	1	p	m	s	h	f	0	left	300	800	x	0	x	0	1	0
2	1	p	m	s	h	v	0	left	300	800	x	0	x	0	1	0
2	1	p	m	s	h	t	0	right	300	800	x	0	x	0	1	0
2	1	p	m	s	h	h	4	right	100	1000	x	774	4	0	1	774
2	1	p	m	s	h	p	1	left	300	800	x	959	4	0	1	959
2	1	p	m	s	h	c	0	left	-100	?	x	0	x	0	1	0
2	1	p	m	s	h	m	2	right	300	800	x	729	4	0	1	729
2	1	f	c	v	t	s	0	right	-100	?	x	0	x	0	1	0
2	1	f	c	v	t	v	3	left	100	1000	x	961	4	0	1	961
2	1	f	c	v	t	p	0	left	-100	?	x	0	x	0	1	0
2	1	f	c	v	t	f	1	left	300	800	x	685	4	0	1	685
2	1	f	c	v	t	t	4	right	100	1000	x	1046	4	0	1	1046
2	1	f	c	v	t	m	0	right	100	1000	x	0	x	0	1	0
2	1	f	c	v	t	h	0	right	100	1000	x	0	x	0	1	0
2	1	f	c	v	t	c	2	left	300	800	x	0	x	0	0	0
2	0	p	c	t	h	v	0	left	100	1000	x	0	x	0	1	0
2	0	p	c	t	h	t	3	left	300	800	x	650	4	0	1	650
2	0	p	c	t	h	h	4	right	300	800	x	882	4	0	1	882
2	0	p	c	t	h	f	0	left	300	800	x	0	x	0	1	0
2	0	p	c	t	h	m	0	left	300	800	x	0	x	0	1	0
2	0	p	c	t	h	p	1	left	-100	?	4	0	x	808	1	808
2	0	p	c	t	h	s	0	left	300	800	x	0	x	0	1	0
2	0	p	c	t	h	c	2	right	-100	?	4	0	x	586	1	586
2	1	h	f	c	v	s	0	left	100	1000	x	0	x	0	1	0
2	1	h	f	c	v	t	0	right	300	800	x	0	x	0	1	0
2	1	h	f	c	v	h	1	right	100	1000	x	775	4	0	1	775
2	1	h	f	c	v	p	0	right	100	1000	x	0	x	0	1	0
2	1	h	f	c	v	c	3	left	100	1000	x	0	x	0	0	0
2	1	h	f	c	v	f	2	right	100	1000	x	995	4	0	1	995
2	1	h	f	c	v	v	4	left	-100	?	4	0	x	935	1	935
2	1	h	f	c	v	m	0	right	-100	?	x	0	x	0	1	0
2	1	v	t	p	m	t	2	left	300	800	x	822	4	0	1	822
2	1	v	t	p	m	f	0	left	100	1000	x	0	x	0	1	0
2	1	v	t	p	m	c	0	right	-100	?	x	0	x	0	1	0
2	1	v	t	p	m	m	4	right	300	800	x	784	4	0	1	784
2	1	v	t	p	m	s	0	right	100	1000	x	0	x	0	1	0
2	1	v	t	p	m	h	0	right	-100	?	x	0	x	0	1	0
2	1	v	t	p	m	p	3	right	100	1000	x	0	x	0	0	0
2	1	v	t	p	m	v	1	left	300	800	x	0	x	0	0	0
2	1	m	f	t	h	c	0	left	300	800	x	0	x	0	1	0
2	1	m	f	t	h	m	1	left	100	1000	x	687	4	0	1	687
2	1	m	f	t	h	f	2	left	-100	?	4	0	x	718	1	718
2	1	m	f	t	h	t	3	left	-100	?	x	0	x	0	0	0
2	1	m	f	t	h	v	0	left	100	1000	x	0	x	0	1	0
2	1	m	f	t	h	s	0	right	-100	?	x	0	x	0	1	0
2	1	m	f	t	h	h	4	right	300	800	x	666	4	0	1	666
2	1	m	f	t	h	p	0	right	300	800	x	0	x	0	1	0
2	1	s	m	f	c	s	1	left	100	1000	x	933	4	0	1	933
2	1	s	m	f	c	f	3	left	-100	?	4	0	x	875	1	875
2	1	s	m	f	c	c	4	right	300	800	x	0	x	0	0	0
2	1	s	m	f	c	h	0	right	300	800	x	0	x	0	1	0
2	1	s	m	f	c	m	2	left	100	1000	x	770	4	0	1	770
2	1	s	m	f	c	p	0	left	300	800	x	0	x	0	1	0
2	1	s	m	f	c	v	0	right	300	800	x	0	x	0	1	0
2	1	s	m	f	c	t	0	left	100	1000	x	0	x	0	1	0
2	1	p	t	s	h	f	0	left	300	800	x	0	x	0	1	0
2	1	p	t	s	h	v	0	right	100	1000	x	0	x	0	1	0
2	1	p	t	s	h	m	0	left	100	1000	x	0	x	0	1	0
2	1	p	t	s	h	t	2	right	100	1000	x	764	4	0	1	764
2	1	p	t	s	h	s	3	left	100	1000	x	690	4	0	1	690
2	1	p	t	s	h	p	1	right	-100	?	4	0	x	979	1	979
2	1	p	t	s	h	h	4	left	100	1000	x	651	4	0	1	651
2	1	p	t	s	h	c	0	right	100	1000	x	0	x	0	1	0
2	1	m	v	p	f	m	1	right	100	1000	x	772	4	0	1	772
2	1	m	v	p	f	c	0	left	-100	?	x	0	x	0	1	0
2	1	m	v	p	f	p	3	right	300	800	x	745	4	0	1	745
2	1	m	v	p	f	h	0	left	300	800	x	0	x	0	1	0
2	1	m	v	p	f	v	2	right	300	800	x	1030	4	0	1	1030
2	1	m	v	p	f	f	4	right	100	1000	x	951	4	0	1	951
2	1	m	v	p	f	t	0	right	300	800	x	0	x	0	1	0
2	1	m	v	p	f	s	0	left	-100	?	x	0	x	0	1	0
2	1	s	h	f	c	h	2	right	300	800	x	842	4	0	1	842
2	1	s	h	f	c	s	1	left	300	800	x	0	x	0	0	0
2	1	s	h	f	c	f	3	right	100	1000	x	667	4	0	1	667
2	1	s	h	f	c	v	0	right	300	800	x	0	x	0	1	0
2	1	s	h	f	c	p	0	left	-100	?	x	0	x	0	1	0
2	1	s	h	f	c	c	4	right	100	1000	x	980	4	0	1	980
2	1	s	h	f	c	t	0	left	-100	?	x	0	x	0	1	0
2	1	s	h	f	c	m	0	left	100	1000	x	0	x	0	1	0
2	1	m	s	h	f	c	0	right	-100	?	x	0	x	0	1	0
2	1	m	s	h	f	h	3	right	300	800	x	0	x	0	0	0
2	1	m	s	h	f	m	1	left	-100	?	4	0	x	620	1	620
2	1	m	s	h	f	f	4	right	300	800	x	820	4	0	1	820
2	1	m	s	h	f	t	0	right	-100	?	x	0	x	0	1	0
2	1	m	s	h	f	s	2	left	100	1000	x	0	x	0	0	0
2	1	m	s	h	f	v	0	left	300	800	x	0	x	0	1	0
2	1	m	s	h	f	p	0	right	-100	?	x	0	x	0	1	0
2	1	s	v	t	h	h	4	left	100	1000	x	717	4	0	1	717
2	1	s	v	t	h	v	2	left	300	800	x	0	x	0	0	0
2	1	s	v	t	h	p	0	left	-100	?	x	0	x	0	1	0
2	1	s	v	t	h	m	0	right	-100	?	x	0	x	0	1	0
2	1	s	v	t	h	t	3	left	300	800	x	0	x	0	0	0
2	1	s	v	t	h	s	1	right	-100	?	4	0	x	840	1	840
2	1	s	v	t	h	f	0	left	-100	?	x	0	x	0	1	0
2	1	s	v	t	h	c	0	right	-100	?	x	0	x	0	1	0
2	1	c	v	t	p	c	1	right	300	800	x	565	4	0	1	565
2	1	c	v	t	p	m	0	right	-100	?	x	0	x	0	1	0
2	1	c	v	t	p	s	0	left	-100	?	x	0	x	0	1	0
2	1	c	v	t	p	h	0	right	100	1000	x	0	x	0	1	0
2	1	c	v	t	p	v	2	right	300	800	x	786	4	0	1	786
2	1	c	v	t	p	p	4	right	300	800	x	709	4	0	1	709
2	1	c	v	t	p	f	0	right	100	1000	x	0	x	0	1	0
2	1	c	v	t	p	t	3	left	300	800	x	648	4	0	1	648
2	1	c	v	t	p	p	4	left	300	800	x	0	x	0	0	0
2	1	c	v	t	p	m	0	left	-100	?	x	0	x	0	1	0
2	1	c	v	t	p	c	1	right	300	800	x	604	4	0	1	604
2	1	c	v	t	p	s	0	left	300	800	x	0	x	0	1	0
2	1	c	v	t	p	h	0	left	100	1000	x	0	x	0	1	0
2	1	c	v	t	p	t	3	right	100	1000	x	830	4	0	1	830
2	1	c	v	t	p	f	0	left	100	1000	x	0	x	0	1	0
2	1	c	v	t	p	v	2	left	300	800	x	798	4	0	1	798
2	1	f	h	v	t	f	1	left	100	1000	x	928	4	0	1	928
2	1	f	h	v	t	p	0	right	-100	?	x	0	x	0	1	0
2	1	f	h	v	t	s	0	right	100	1000	x	0	x	0	1	0
2	1	f	h	v	t	m	0	right	-100	?	x	0	x	0	1	0
2	1	f	h	v	t	v	3	left	-100	?	4	0	x	920	1	920
2	1	f	h	v	t	t	4	right	-100	?	x	0	x	0	0	0
2	1	f	h	v	t	c	0	right	100	1000	x	0	x	0	1	0
2	1	f	h	v	t	h	2	left	-100	?	4	0	x	685	1	685
2	1	p	h	v	s	p	1	left	-100	?	4	0	x	772	1	772
2	1	p	h	v	s	f	0	right	300	800	x	0	x	0	1	0
2	1	p	h	v	s	t	0	left	-100	?	x	0	x	0	1	0
2	1	p	h	v	s	v	3	right	-100	?	x	0	x	0	0	0
2	1	p	h	v	s	h	2	left	300	800	x	0	x	0	0	0
2	1	p	h	v	s	m	0	left	300	800	x	1090	4	0	0	1090
2	1	p	h	v	s	s	4	right	100	1000	x	842	4	0	1	842
2	1	p	h	v	s	c	0	right	300	800	x	0	x	0	1	0
2	1	t	f	v	s	v	3	right	-100	?	4	0	x	767	1	767
2	1	t	f	v	s	m	0	left	300	800	x	0	x	0	1	0
2	1	t	f	v	s	c	0	right	-100	?	x	0	x	0	1	0
2	1	t	f	v	s	p	0	left	100	1000	x	0	x	0	1	0
2	1	t	f	v	s	t	1	right	300	800	x	615	4	0	1	615
2	1	t	f	v	s	h	0	left	300	800	x	0	x	0	1	0
2	1	t	f	v	s	s	4	right	-100	?	4	0	x	644	1	644
2	1	t	f	v	s	f	2	right	-100	?	x	0	x	0	0	0
2	1	v	s	h	t	t	4	left	-100	?	4	0	x	869	1	869
2	1	v	s	h	t	h	3	left	-100	?	4	0	x	803	1	803
2	1	v	s	h	t	m	0	left	-100	?	x	0	x	0	1	0
2	1	v	s	h	t	v	1	left	300	800	x	0	x	0	0	0
2	1	v	s	h	t	f	0	left	-100	?	x	0	x	0	1	0
2	1	v	s	h	t	s	2	left	100	1000	x	671	4	0	1	671
2	1	v	s	h	t	p	0	right	300	800	x	0	x	0	1	0
2	1	v	s	h	t	c	0	right	-100	?	x	0	x	0	1	0
2	1	h	t	p	f	p	3	left	100	1000	x	959	4	0	1	959
2	1	h	t	p	f	h	1	left	300	800	x	715	4	0	1	715
2	1	h	t	p	f	s	0	right	100	1000	x	0	x	0	1	0
2	1	h	t	p	f	v	0	right	300	800	x	0	x	0	1	0
2	1	h	t	p	f	t	2	right	100	1000	x	857	4	0	1	857
2	1	h	t	p	f	m	0	right	-100	?	x	0	x	0	1	0
2	1	h	t	p	f	c	0	left	100	1000	x	0	x	0	1	0
2	1	h	t	p	f	f	4	right	-100	?	4	0	x	773	1	773
2	1	p	m	s	h	f	0	left	300	800	x	0	x	0	1	0
2	1	p	m	s	h	v	0	left	300	800	x	0	x	0	1	0
2	1	p	m	s	h	t	0	left	-100	?	x	0	x	0	1	0
2	1	p	m	s	h	h	4	left	300	800	x	0	x	0	0	0
2	1	p	m	s	h	c	0	left	100	1000	x	0	x	0	1	0
2	1	p	m	s	h	s	3	left	100	1000	x	697	4	0	1	697
2	1	p	m	s	h	p	1	right	100	1000	x	914	4	0	1	914
2	1	p	m	s	h	m	2	left	300	800	x	876	4	0	1	876
2	1	t	v	m	s	m	3	left	-100	?	4	0	x	714	1	714
2	1	t	v	m	s	h	0	right	300	800	x	0	x	0	1	0
2	1	t	v	m	s	c	0	left	300	800	x	0	x	0	1	0
2	1	t	v	m	s	s	4	right	100	1000	x	680	4	0	1	680
2	1	t	v	m	s	p	0	left	-100	?	x	0	x	0	1	0
2	1	t	v	m	s	t	1	left	100	1000	x	765	4	0	1	765
2	1	t	v	m	s	v	2	right	-100	?	4	0	x	768	1	768
2	1	t	v	m	s	f	0	left	100	1000	x	0	x	0	1	0
2	1	f	m	h	t	h	3	right	100	1000	x	703	4	0	1	703
2	1	f	m	h	t	s	0	left	-100	?	x	0	x	0	1	0
2	1	f	m	h	t	m	2	left	100	1000	x	811	4	0	1	811
2	1	f	m	h	t	c	0	right	300	800	x	0	x	0	1	0
2	1	f	m	h	t	t	4	left	100	1000	x	0	x	0	0	0
2	1	f	m	h	t	v	0	left	100	1000	x	0	x	0	1	0
2	1	f	m	h	t	p	0	right	-100	?	x	0	x	0	1	0
2	1	f	m	h	t	f	1	right	100	1000	x	0	x	0	0	0
2	1	v	h	c	m	c	3	left	300	800	x	803	4	0	1	803
2	1	v	h	c	m	h	2	right	-100	?	x	0	x	0	0	0
2	1	v	h	c	m	v	1	right	-100	?	4	0	x	829	1	829
2	1	v	h	c	m	s	0	right	-100	?	x	0	x	0	1	0
2	1	v	h	c	m	m	4	left	100	1000	x	948	4	0	1	948
2	1	v	h	c	m	p	0	left	100	1000	x	0	x	0	1	0
2	1	v	h	c	m	t	0	right	300	800	x	0	x	0	1	0
2	1	v	h	c	m	f	0	left	300	800	x	0	x	0	1	0
2	1	v	t	p	m	p	3	left	-100	?	4	0	x	732	1	732
2	1	v	t	p	m	f	0	right	100	1000	x	0	x	0	1	0
2	1	v	t	p	m	v	1	left	100	1000	x	621	4	0	1	621
2	1	v	t	p	m	s	0	left	100	1000	x	0	x	0	1	0
2	1	v	t	p	m	m	4	left	-100	?	4	0	x	711	1	711
2	1	v	t	p	m	c	0	right	-100	?	x	0	x	0	1	0
2	1	v	t	p	m	t	2	right	-100	?	4	0	x	732	1	732
2	1	v	t	p	m	h	0	left	300	800	x	0	x	0	1	0
2	1	t	p	m	s	s	4	right	-100	?	4	0	x	588	1	588
2	1	t	p	m	s	c	0	left	300	800	x	0	x	0	1	0
2	1	t	p	m	s	v	0	left	300	800	x	0	x	0	1	0
2	1	t	p	m	s	h	0	left	-100	?	x	0	x	0	1	0
2	1	t	p	m	s	f	0	left	100	1000	x	0	x	0	1	0
2	1	t	p	m	s	p	2	right	-100	?	x	0	x	0	0	0
2	1	t	p	m	s	t	1	left	-100	?	x	0	x	0	0	0
2	1	t	p	m	s	m	3	right	-100	?	x	0	x	0	0	0
2	1	c	p	h	t	v	0	left	-100	?	x	0	x	0	1	0
2	1	c	p	h	t	p	2	right	300	800	x	0	x	0	0	0
2	1	c	p	h	t	m	0	right	300	800	x	0	x	0	1	0
2	1	c	p	h	t	c	1	left	-100	?	4	0	x	637	1	637
2	1	c	p	h	t	s	0	left	-100	?	x	0	x	0	1	0
2	1	c	p	h	t	t	4	right	300	800	x	804	4	0	1	804
2	1	c	p	h	t	h	3	left	300	800	x	0	x	0	0	0
2	1	c	p	h	t	f	0	right	-100	?	x	0	x	0	1	0
2	0	c	s	f	p	t	0	right	100	1000	x	0	x	0	1	0
2	0	c	s	f	p	v	0	right	-100	?	x	0	x	0	1	0
2	0	c	s	f	p	s	2	left	-100	?	4	0	x	758	1	758
2	0	c	s	f	p	m	0	right	100	1000	x	0	x	0	1	0
2	0	c	s	f	p	h	0	left	-100	?	x	0	x	0	1	0
2	0	c	s	f	p	c	1	left	100	1000	x	733	4	0	1	733
2	0	c	s	f	p	f	3	right	300	800	x	718	4	0	1	718
2	0	c	s	f	p	p	4	right	100	1000	x	548	4	0	1	548
2	1	h	v	m	c	t	0	right	100	1000	x	0	x	0	1	0
2	1	h	v	m	c	c	4	left	300	800	x	859	4	0	1	859
2	1	h	v	m	c	s	0	right	-100	?	x	0	x	0	1	0
2	1	h	v	m	c	v	2	right	-100	?	4	0	x	801	1	801
2	1	h	v	m	c	h	1	left	300	800	x	853	4	0	1	853
2	1	h	v	m	c	f	0	right	100	1000	x	0	x	0	1	0
2	1	h	v	m	c	p	0	right	300	800	x	0	x	0	1	0
2	1	h	v	m	c	m	3	left	100	1000	x	866	4	0	1	866
3	1	s	c	h	p	c	2	left	300	800	x	968	4	0	1	968
3	1	s	c	h	p	f	0	right	-100	?	x	0	x	0	1	0
3	1	s	c	h	p	v	0	left	-100	?	x	0	x	0	1	0
3	1	s	c	h	p	s	1	right	300	800	x	811	4	0	1	811
3	1	s	c	h	p	t	0	right	100	1000	x	0	x	0	1	0
3	1	s	c	h	p	h	3	right	100	1000	x	827	4	0	1	827
3	1	s	c	h	p	m	0	right	-100	?	x	0	x	0	1	0
3	1	s	c	h	p	p	4	left	300	800	x	764	4	0	1	764
3	1	c	s	t	m	h	0	left	100	1000	x	0	x	0	1	0
3	1	c	s	t	m	c	1	right	300	800	x	1097	4	0	1	1097
3	1	c	s	t	m	p	0	left	100	1000	x	0	x	0	1	0
3	1	c	s	t	m	v	0	left	300	800	x	0	x	0	1	0
3	1	c	s	t	m	m	4	left	100	1000	x	840	4	0	1	840
3	1	c	s	t	m	s	2	left	100	1000	x	848	4	0	1	848
3	1	c	s	t	m	t	3	left	100	1000	x	1087	4	0	1	1087
3	1	c	s	t	m	f	0	left	100	1000	x	0	x	0	1	0
3	1	v	m	t	f	v	1	right	-100	?	4	0	x	775	1	775
3	1	v	m	t	f	s	0	left	-100	?	x	0	x	0	1	0
3	1	v	m	t	f	h	0	right	100	1000	x	0	x	0	1	0
3	1	v	m	t	f	c	0	left	100	1000	x	0	x	0	1	0
3	1	v	m	t	f	t	3	right	100	1000	x	840	4	0	1	840
3	1	v	m	t	f	f	4	left	-100	?	4	0	x	652	1	652
3	1	v	m	t	f	m	2	right	-100	?	4	0	x	790	1	790
3	1	v	m	t	f	p	0	left	300	800	x	337	4	0	0	337
3	0	t	s	p	c	h	0	left	300	800	x	0	x	0	1	0
3	0	t	s	p	c	p	3	left	-100	?	x	0	x	0	0	0
3	0	t	s	p	c	s	2	left	-100	?	4	0	x	726	1	726
3	0	t	s	p	c	f	0	left	-100	?	x	0	x	0	1	0
3	0	t	s	p	c	c	4	left	300	800	x	592	4	0	1	592
3	0	t	s	p	c	t	1	right	100	1000	x	986	4	0	1	986
3	0	t	s	p	c	m	0	right	300	800	x	0	x	0	1	0
3	0	t	s	p	c	v	0	right	100	1000	x	0	x	0	1	0
3	1	p	m	s	h	h	4	right	-100	?	4	0	x	935	1	935
3	1	p	m	s	h	p	1	left	100	1000	x	0	x	0	0	0
3	1	p	m	s	h	t	0	left	300	800	x	0	x	0	1	0
3	1	p	m	s	h	f	0	right	100	1000	x	0	x	0	1	0
3	1	p	m	s	h	v	0	left	100	1000	x	0	x	0	1	0
3	1	p	m	s	h	m	2	right	300	800	x	732	4	0	1	732
3	1	p	m	s	h	c	0	left	-100	?	x	0	x	0	1	0
3	1	p	m	s	h	s	3	right	300	800	x	738	4	0	1	738
3	1	h	s	t	p	m	0	right	300	800	x	0	x	0	1	0
3	1	h	s	t	p	h	1	left	-100	?	4	0	x	626	1	626
3	1	h	s	t	p	p	4	left	-100	?	4	0	x	730	1	730
3	1	h	s	t	p	s	2	left	300	800	x	658	4	0	1	658
3	1	h	s	t	p	t	3	right	100	1000	x	718	4	0	1	718
3	1	h	s	t	p	c	0	right	100	1000	x	0	x	0	1	0
3	1	h	s	t	p	v	0	left	100	1000	x	0	x	0	1	0
3	1	h	s	t	p	f	0	left	100	1000	x	0	x	0	1	0
3	1	t	p	m	s	t	1	right	-100	?	x	0	x	0	0	0
3	1	t	p	m	s	h	0	left	-100	?	x	0	x	0	1	0
3	1	t	p	m	s	p	2	right	100	1000	x	829	4	0	1	829
3	1	t	p	m	s	c	0	right	300	800	x	0	x	0	1	0
3	1	t	p	m	s	m	3	right	-100	?	4	0	x	776	1	776
3	1	t	p	m	s	s	4	left	100	1000	x	989	4	0	1	989
3	1	t	p	m	s	f	0	right	300	800	x	0	x	0	1	0
3	1	t	p	m	s	v	0	left	100	1000	x	0	x	0	1	0
3	1	c	v	t	p	v	2	left	300	800	x	869	4	0	1	869
3	1	c	v	t	p	h	0	right	100	1000	x	0	x	0	1	0
3	1	c	v	t	p	f	0	right	-100	?	x	0	x	0	1	0
3	1	c	v	t	p	c	1	left	100	1000	x	742	4	0	1	742
3	1	c	v	t	p	s	0	right	100	1000	x	0	x	0	1	0
3	1	c	v	t	p	p	4	left	300	800	x	664	4	0	1	664
3	1	c	v	t	p	t	3	left	300	800	x	1068	4	0	1	1068
3	1	c	v	t	p	m	0	left	300	800	x	0	x	0	1	0
3	1	v	h	p	s	v	1	right	100	1000	x	762	4	0	1	762
3	1	v	h	p	s	p	3	right	-100	?	4	0	x	915	1	915
3	1	v	h	p	s	h	2	right	300	800	x	810	4	0	1	810
3	1	v	h	p	s	s	4	left	-100	?	4	0	x	531	1	531
3	1	v	h	p	s	m	0	left	-100	?	x	0	x	0	1	0
3	1	v	h	p	s	f	0	left	-100	?	x	0	x	0	1	0
3	1	v	h	p	s	c	0	left	-100	?	x	0	x	0	1	0
3	1	v	h	p	s	t	0	left	300	800	x	0	x	0	1	0
3	1	m	p	c	v	s	0	left	100	1000	x	0	x	0	1	0
3	1	m	p	c	v	f	0	left	100	1000	x	0	x	0	1	0
3	1	m	p	c	v	v	4	right	300	800	x	849	4	0	1	849
3	1	m	p	c	v	p	2	right	100	1000	x	863	4	0	1	863
3	1	m	p	c	v	h	0	right	300	800	x	0	x	0	1	0
3	1	m	p	c	v	m	1	left	-100	?	4	0	x	665	1	665
3	1	m	p	c	v	c	3	right	100	1000	x	746	4	0	1	746
3	1	m	p	c	v	t	0	left	100	1000	x	0	x	0	1	0
3	1	f	m	v	p	m	2	left	100	1000	x	1053	4	0	1	1053
3	1	f	m	v	p	p	4	left	-100	?	x	0	x	0	0	0
3	1	f	m	v	p	t	0	left	-100	?	x	0	x	0	1	0
3	1	f	m	v	p	v	3	right	-100	?	4	0	x	624	1	624
3	1	f	m	v	p	h	0	right	100	1000	x	0	x	0	1	0
3	1	f	m	v	p	c	0	left	-100	?	x	0	x	0	1	0
3	1	f	m	v	p	f	1	left	-100	?	x	0	x	0	0	0
3	1	f	m	v	p	s	0	right	300	800	x	0	x	0	1	0
3	1	m	v	f	s	t	0	left	-100	?	x	0	x	0	1	0
3	1	m	v	f	s	p	0	right	100	1000	x	0	x	0	1	0
3	1	m	v	f	s	m	1	left	300	800	x	569	4	0	1	569
3	1	m	v	f	s	h	0	right	300	800	x	0	x	0	1	0
3	1	m	v	f	s	v	2	left	300	800	x	591	4	0	1	591
3	1	m	v	f	s	s	4	left	-100	?	4	0	x	742	1	742
3	1	m	v	f	s	f	3	right	100	1000	x	625	4	0	1	625
3	1	m	v	f	s	c	0	left	300	800	x	0	x	0	1	0
3	1	f	m	t	c	p	0	left	-100	?	x	0	x	0	1	0
3	1	f	m	t	c	v	0	right	100	1000	x	0	x	0	1	0
3	1	f	m	t	c	c	4	right	-100	?	4	0	x	727	1	727
3	1	f	m	t	c	t	3	right	300	800	x	777	4	0	1	777
3	1	f	m	t	c	h	0	right	300	800	x	0	x	0	1	0
3	1	f	m	t	c	f	1	left	300	800	x	867	4	0	1	867
3	1	f	m	t	c	m	2	left	300	800	x	781	4	0	1	781
3	1	f	m	t	c	s	0	left	100	1000	x	0	x	0	1	0
3	1	v	t	p	m	c	0	left	300	800	x	0	x	0	1	0
3	1	v	t	p	m	s	0	left	100	1000	x	0	x	0	1	0
3	1	v	t	p	m	h	0	left	-100	?	x	0	x	0	1	0
3	1	v	t	p	m	t	2	left	-100	?	4	0	x	837	1	837
3	1	v	t	p	m	p	3	right	300	800	x	1131	4	0	1	1131
3	1	v	t	p	m	m	4	left	100	1000	x	739	4	0	1	739
3	1	v	t	p	m	f	0	left	300	800	x	0	x	0	1	0
3	1	v	t	p	m	v	1	right	-100	?	4	0	x	533	1	533
3	1	h	p	c	t	h	1	right	100	1000	x	800	4	0	1	800
3	1	h	p	c	t	f	0	right	-100	?	x	0	x	0	1	0
3	1	h	p	c	t	c	3	right	300	800	x	836	4	0	1	836
3	1	h	p	c	t	m	0	left	100	1000	x	0	x	0	1	0
3	1	h	p	c	t	t	4	right	300	800	x	569	4	0	1	569
3	1	h	p	c	t	s	0	left	300	800	x	0	x	0	1	0
3	1	h	p	c	t	p	2	right	-100	?	4	0	x	873	1	873
3	1	h	p	c	t	v	0	left	100	1000	x	0	x	0	1	0
3	0	h	f	c	v	f	2	right	300	800	x	0	x	0	0	0
3	0	h	f	c	v	c	3	right	-100	?	x	0	x	0	0	0
3	0	h	f	c	v	t	0	left	100	1000	x	0	x	0	1	0
3	0	h	f	c	v	m	0	left	100	1000	x	0	x	0	1	0
3	0	h	f	c	v	h	1	left	100	1000	x	780	4	0	1	780
3	0	h	f	c	v	v	4	right	300	800	x	866	4	0	1	866
3	0	h	f	c	v	s	0	right	-100	?	x	0	x	0	1	0
3	0	h	f	c	v	p	0	left	100	1000	x	0	x	0	1	0
3	1	c	v	t	p	m	0	right	300	800	x	0	x	0	1	0
3	1	c	v	t	p	h	0	left	300	800	x	0	x	0	1	0
3	1	c	v	t	p	t	3	right	100	1000	x	598	4	0	1	598
3	1	c	v	t	p	c	1	right	300	800	x	665	4	0	1	665
3	1	c	v	t	p	f	0	right	300	800	x	0	x	0	1	0
3	1	c	v	t	p	p	4	right	300	800	x	710	4	0	1	710
3	1	c	v	t	p	s	0	right	300	800	x	0	x	0	1	0
3	1	c	v	t	p	v	2	right	-100	?	4	0	x	601	1	601
3	0	f	h	p	m	s	0	left	300	800	x	0	x	0	1	0
3	0	f	h	p	m	h	2	left	300	800	x	0	x	0	0	0
3	0	f	h	p	m	v	0	right	100	1000	x	0	x	0	1	0
3	0	f	h	p	m	p	3	left	300	800	x	528	4	0	1	528
3	0	f	h	p	m	m	4	right	100	1000	x	749	4	0	1	749
3	0	f	h	p	m	c	0	left	100	1000	x	0	x	0	1	0
3	0	f	h	p	m	t	0	left	100	1000	x	0	x	0	1	0
3	0	f	h	p	m	f	1	left	300	800	x	849	4	0	1	849
3	1	v	h	m	t	v	1	right	100	1000	x	648	4	0	1	648
3	1	v	h	m	t	f	0	left	-100	?	x	0	x	0	1	0
3	1	v	h	m	t	c	0	right	100	1000	x	0	x	0	1	0
3	1	v	h	m	t	m	3	left	-100	?	4	0	x	695	1	695
3	1	v	h	m	t	t	4	right	-100	?	4	0	x	859	1	859
3	1	v	h	m	t	h	2	right	100	1000	x	870	4	0	1	870
3	1	v	h	m	t	p	0	right	300	800	x	0	x	0	1	0
3	1	v	h	m	t	s	0	right	300	800	x	0	x	0	1	0
3	1	v	t	p	m	p	3	left	300	800	x	0	x	0	0	0
3	1	v	t	p	m	v	1	right	300	800	x	732	4	0	1	732
3	1	v	t	p	m	f	0	left	300	800	x	0	x	0	1	0
3	1	v	t	p	m	s	0	right	-100	?	x	0	x	0	1	0
3	1	v	t	p	m	c	0	left	300	800	x	0	x	0	1	0
3	1	v	t	p	m	h	0	left	-100	?	x	0	x	0	1	0
3	1	v	t	p	m	m	4	left	100	1000	x	819	4	0	1	819
3	1	v	t	p	m	t	2	left	300	800	x	778	4	0	1	778
3	0	t	p	m	s	v	0	left	100	1000	x	0	x	0	1	0
3	0	t	p	m	s	m	3	right	-100	?	4	0	x	807	1	807
3	0	t	p	m	s	s	4	left	300	800	x	704	4	0	1	704
3	0	t	p	m	s	t	1	left	100	1000	x	0	x	0	0	0
3	0	t	p	m	s	p	2	right	300	800	x	0	x	0	0	0
3	0	t	p	m	s	c	0	left	100	1000	x	0	x	0	1	0
3	0	t	p	m	s	h	0	left	100	1000	x	0	x	0	1	0
3	0	t	p	m	s	f	0	left	-100	?	x	0	x	0	1	0
3	1	s	t	c	h	s	1	right	300	800	x	0	x	0	0	0
3	1	s	t	c	h	v	0	left	-100	?	x	0	x	0	1	0
3	1	s	t	c	h	p	0	left	-100	?	x	0	x	0	1	0
3	1	s	t	c	h	c	3	left	-100	?	4	0	x	722	1	722
3	1	s	t	c	h	h	4	left	300	800	x	1008	4	0	1	1008
3	1	s	t	c	h	t	2	right	-100	?	4	0	x	844	1	844
3	1	s	t	c	h	m	0	right	-100	?	x	0	x	0	1	0
3	1	s	t	c	h	f	0	left	-100	?	x	0	x	0	1	0
3	1	t	v	h	f	m	0	left	-100	?	x	0	x	0	1	0
3	1	t	v	h	f	t	1	left	100	1000	x	780	4	0	1	780
3	1	t	v	h	f	f	4	right	100	1000	x	904	4	0	1	904
3	1	t	v	h	f	p	0	right	300	800	x	0	x	0	1	0
3	1	t	v	h	f	s	0	right	300	800	x	0	x	0	1	0
3	1	t	v	h	f	v	2	right	300	800	x	559	4	0	1	559
3	1	t	v	h	f	c	0	right	300	800	x	0	x	0	1	0
3	1	t	v	h	f	h	3	right	-100	?	4	0	x	514	1	514
3	0	c	v	t	p	p	4	left	-100	?	4	0	x	742	1	742
3	0	c	v	t	p	m	0	right	300	800	x	0	x	0	1	0
3	0	c	v	t	p	t	3	right	300	800	x	682	4	0	1	682
3	0	c	v	t	p	f	0	left	300	800	x	0	x	0	1	0
3	0	c	v	t	p	h	0	right	300	800	x	0	x	0	1	0
3	0	c	v	t	p	s	0	right	100	1000	x	0	x	0	1	0
3	0	c	v	t	p	v	2	left	300	800	x	0	x	0	0	0
3	0	c	v	t	p	c	1	left	-100	?	x	0	x	0	0	0
3	1	s	p	h	m	c	0	right	-100	?	x	0	x	0	1	0
3	1	s	p	h	m	p	2	right	-100	?	4	0	x	884	1	884
3	1	s	p	h	m	s	1	left	100	1000	x	838	4	0	1	838
3	1	s	p	h	m	f	0	right	-100	?	x	0	x	0	1	0
3	1	s	p	h	m	m	4	right	300	800	x	587	4	0	1	587
3	1	s	p	h	m	h	3	right	100	1000	x	685	4	0	1	685
3	1	s	p	h	m	v	0	right	300	800	x	0	x	0	1	0
3	1	s	p	h	m	t	0	left	100	1000	x	0	x	0	1	0
3	1	f	c	v	t	v	3	left	100	1000	x	775	4	0	1	775
3	1	f	c	v	t	h	0	left	300	800	x	0	x	0	1	0
3	1	f	c	v	t	f	1	right	100	1000	x	1055	4	0	1	1055
3	1	f	c	v	t	t	4	right	-100	?	4	0	x	870	1	870
3	1	f	c	v	t	m	0	right	-100	?	x	0	x	0	1	0
3	1	f	c	v	t	p	0	left	300	800	x	0	x	0	1	0
3	1	f	c	v	t	c	2	left	300	800	x	790	4	0	1	790
3	1	f	c	v	t	s	0	right	-100	?	x	0	x	0	1	0
3	1	m	v	h	c	v	2	left	-100	?	x	0	x	0	0	0
3	1	m	v	h	c	f	0	right	300	800	x	0	x	0	1	0
3	1	m	v	h	c	h	3	left	-100	?	4	0	x	826	1	826
3	1	m	v	h	c	c	4	left	300	800	x	851	4	0	1	851
3	1	m	v	h	c	m	1	left	-100	?	4	0	x	843	1	843
3	1	m	v	h	c	t	0	right	-100	?	x	0	x	0	1	0
3	1	m	v	h	c	p	0	right	100	1000	x	0	x	0	1	0
3	1	m	v	h	c	s	0	left	-100	?	x	0	x	0	1	0
3	1	s	h	f	c	f	3	right	-100	?	x	0	x	0	0	0
3	1	s	h	f	c	v	0	right	300	800	x	0	x	0	1	0
3	1	s	h	f	c	m	0	right	100	1000	x	0	x	0	1	0
3	1	s	h	f	c	p	0	left	300	800	x	0	x	0	1	0
3	1	s	h	f	c	c	4	left	100	1000	x	1164	4	0	1	1164
3	1	s	h	f	c	h	2	left	100	1000	x	865	4	0	1	865
3	1	s	h	f	c	s	1	left	300	800	x	720	4	0	1	720
3	1	s	h	f	c	t	0	left	300	800	x	0	x	0	1	0
3	1	m	s	h	f	h	3	left	-100	?	x	0	x	0	0	0
3	1	m	s	h	f	v	0	left	300	800	x	0	x	0	1	0
3	1	m	s	h	f	s	2	right	300	800	x	767	4	0	1	767
3	1	m	s	h	f	p	0	left	-100	?	x	0	x	0	1	0
3	1	m	s	h	f	m	1	left	-100	?	4	0	x	785	1	785
3	1	m	s	h	f	f	4	right	100	1000	x	838	4	0	1	838
3	1	m	s	h	f	c	0	left	300	800	x	0	x	0	1	0
3	1	m	s	h	f	t	0	left	100	1000	x	0	x	0	1	0
3	1	m	s	h	f	f	4	left	100	1000	x	0	x	0	0	0
3	1	m	s	h	f	h	3	left	100	1000	x	0	x	0	0	0
3	1	m	s	h	f	m	1	right	100	1000	x	535	4	0	1	535
3	1	m	s	h	f	c	0	left	100	1000	x	0	x	0	1	0
3	1	m	s	h	f	p	0	right	-100	?	x	0	x	0	1	0
3	1	m	s	h	f	s	2	right	-100	?	4	0	x	546	1	546
3	1	m	s	h	f	v	0	left	300	800	x	0	x	0	1	0
3	1	m	s	h	f	t	0	left	-100	?	x	0	x	0	1	0
3	1	p	m	s	h	h	4	right	-100	?	4	0	x	812	1	812
3	1	p	m	s	h	v	0	left	-100	?	x	0	x	0	1	0
3	1	p	m	s	h	m	2	right	-100	?	4	0	x	554	1	554
3	1	p	m	s	h	p	1	right	300	800	x	817	4	0	1	817
3	1	p	m	s	h	f	0	right	-100	?	x	0	x	0	1	0
3	1	p	m	s	h	c	0	left	-100	?	x	0	x	0	1	0
3	1	p	m	s	h	t	0	right	-100	?	x	0	x	0	1	0
3	1	p	m	s	h	s	3	right	-100	?	4	0	x	818	1	818
3	1	p	h	m	v	c	0	right	100	1000	x	0	x	0	1	0
3	1	p	h	m	v	p	1	right	100	1000	x	0	x	0	0	0
3	1	p	h	m	v	v	4	right	-100	?	4	0	x	888	1	888
3	1	p	h	m	v	h	2	left	-100	?	4	0	x	949	1	949
3	1	p	h	m	v	m	3	left	-100	?	4	0	x	492	1	492
3	1	p	h	m	v	f	0	left	100	1000	x	0	x	0	1	0
3	1	p	h	m	v	s	0	right	-100	?	x	0	x	0	1	0
3	1	p	h	m	v	t	0	left	300	800	x	0	x	0	1	0
3	1	p	m	s	h	t	0	right	-100	?	x	0	x	0	1	0
3	1	p	m	s	h	v	0	right	300	800	x	0	x	0	1	0
3	1	p	m	s	h	h	4	right	100	1000	x	743	4	0	1	743
3	1	p	m	s	h	p	1	left	100	1000	x	932	4	0	1	932
3	1	p	m	s	h	s	3	right	300	800	x	974	4	0	1	974
3	1	p	m	s	h	m	2	left	300	800	x	574	4	0	1	574
3	1	p	m	s	h	f	0	right	-100	?	x	0	x	0	1	0
3	1	p	m	s	h	c	0	right	-100	?	x	0	x	0	1	0
3	1	s	h	f	c	p	0	left	100	1000	x	0	x	0	1	0
3	1	s	h	f	c	f	3	left	100	1000	x	685	4	0	1	685
3	1	s	h	f	c	h	2	right	100	1000	x	712	4	0	1	712
3	1	s	h	f	c	m	0	left	-100	?	x	0	x	0	1	0
3	1	s	h	f	c	c	4	right	-100	?	4	0	x	693	1	693
3	1	s	h	f	c	v	0	right	100	1000	x	0	x	0	1	0
3	1	s	h	f	c	s	1	left	100	1000	x	839	4	0	1	839
3	1	s	h	f	c	t	0	right	-100	?	x	0	x	0	1	0
3	1	p	t	f	c	v	0	left	100	1000	x	0	x	0	1	0
3	1	p	t	f	c	c	4	left	300	800	x	992	4	0	1	992
3	1	p	t	f	c	m	0	right	-100	?	x	0	x	0	1	0
3	1	p	t	f	c	t	2	right	-100	?	4	0	x	489	1	489
3	1	p	t	f	c	f	3	left	300	800	x	797	4	0	1	797
3	1	p	t	f	c	h	0	left	100	1000	x	0	x	0	1	0
3	1	p	t	f	c	p	1	right	-100	?	4	0	x	578	1	578
3	1	p	t	f	c	s	0	left	-100	?	x	0	x	0	1	0
3	1	v	f	t	c	c	4	right	300	800	x	829	4	0	1	829
3	1	v	f	t	c	m	0	right	100	1000	x	0	x	0	1	0
3	1	v	f	t	c	v	1	left	-100	?	4	0	x	117	1	117
3	1	v	f	t	c	t	3	left	300	800	x	0	x	0	0	0
3	1	v	f	t	c	s	0	left	-100	?	x	0	x	0	1	0
3	1	v	f	t	c	p	0	right	300	800	x	0	x	0	1	0
3	1	v	f	t	c	h	0	right	-100	?	x	0	x	0	1	0
3	1	v	f	t	c	f	2	right	300	800	x	1058	4	0	1	1058
3	1	h	f	c	v	s	0	right	300	800	x	0	x	0	1	0
3	1	h	f	c	v	f	2	left	-100	?	4	0	x	860	1	860
3	1	h	f	c	v	h	1	left	300	800	x	725	4	0	1	725
3	1	h	f	c	v	p	0	right	300	800	x	0	x	0	1	0
3	1	h	f	c	v	v	4	left	100	1000	x	972	4	0	1	972
3	1	h	f	c	v	c	3	left	-100	?	4	0	x	532	1	532
3	1	h	f	c	v	t	0	right	100	1000	x	0	x	0	1	0
3	1	h	f	c	v	m	0	right	100	1000	x	0	x	0	1	0
3	1	t	c	p	v	c	2	left	100	1000	x	625	4	0	1	625
3	1	t	c	p	v	p	3	left	-100	?	x	0	x	0	0	0
3	1	t	c	p	v	t	1	left	100	1000	x	649	4	0	1	649
3	1	t	c	p	v	m	0	right	100	1000	x	0	x	0	1	0
3	1	t	c	p	v	f	0	left	100	1000	x	0	x	0	1	0
3	1	t	c	p	v	s	0	left	100	1000	x	0	x	0	1	0
3	1	t	c	p	v	h	0	right	100	1000	x	0	x	0	1	0
3	1	t	c	p	v	v	4	left	100	1000	x	670	4	0	1	670
3	1	h	m	f	s	v	0	left	300	800	x	0	x	0	1	0
3	1	h	m	f	s	t	0	left	100	1000	x	0	x	0	1	0
3	1	h	m	f	s	f	3	left	100	1000	x	880	4	0	1	880
3	1	h	m	f	s	s	4	right	100	1000	x	751	4	0	1	751
3	1	h	m	f	s	c	0	right	-100	?	x	0	x	0	1	0
3	1	h	m	f	s	p	0	right	300	800	x	0	x	0	1	0
3	1	h	m	f	s	m	2	right	300	800	x	744	4	0	1	744
3	1	h	m	f	s	h	1	right	100	1000	x	757	4	0	1	757
3	1	m	s	h	f	f	4	right	-100	?	4	0	x	687	1	687
3	1	m	s	h	f	t	0	right	-100	?	x	0	x	0	1	0
3	1	m	s	h	f	m	1	left	100	1000	x	813	4	0	1	813
3	1	m	s	h	f	c	0	right	100	1000	x	0	x	0	1	0
3	1	m	s	h	f	p	0	right	100	1000	x	0	x	0	1	0
3	1	m	s	h	f	s	2	right	-100	?	4	0	x	526	1	526
3	1	m	s	h	f	h	3	left	100	1000	x	685	4	0	1	685
3	1	m	s	h	f	v	0	left	-100	?	x	0	x	0	1	0
3	1	t	f	m	h	m	3	left	300	800	x	871	4	0	1	871
3	1	t	f	m	h	f	2	right	300	800	x	794	4	0	1	794
3	1	t	f	m	h	c	0	right	300	800	x	0	x	0	1	0
3	1	t	f	m	h	h	4	right	-100	?	4	0	x	825	1	825
3	1	t	f	m	h	t	1	right	100	1000	x	896	4	0	1	896
3	1	t	f	m	h	v	0	left	-100	?	x	0	x	0	1	0
3	1	t	f	m	h	p	0	left	-100	?	x	0	x	0	1	0
3	1	t	f	m	h	s	0	left	100	1000	x	0	x	0	1	0
3	1	m	s	h	f	s	2	right	100	1000	x	0	x	0	0	0
3	1	m	s	h	f	p	0	left	100	1000	x	0	x	0	1	0
3	1	m	s	h	f	f	4	left	-100	?	4	0	x	776	1	776
3	1	m	s	h	f	m	1	right	100	1000	x	955	4	0	1	955
3	1	m	s	h	f	t	0	right	-100	?	x	0	x	0	1	0
3	1	m	s	h	f	h	3	right	100	1000	x	772	4	0	1	772
3	1	m	s	h	f	v	0	right	-100	?	x	0	x	0	1	0
3	1	m	s	h	f	c	0	left	-100	?	x	0	x	0	1	0
3	1	f	c	v	t	f	1	left	100	1000	x	0	x	0	0	0
3	1	f	c	v	t	h	0	right	100	1000	x	0	x	0	1	0
3	1	f	c	v	t	m	0	left	300	800	x	0	x	0	1	0
3	1	f	c	v	t	p	0	right	100	1000	x	0	x	0	1	0
3	1	f	c	v	t	s	0	left	100	1000	x	0	x	0	1	0
3	1	f	c	v	t	c	2	left	100	1000	x	0	x	0	0	0
3	1	f	c	v	t	v	3	right	100	1000	x	623	4	0	1	623
3	1	f	c	v	t	t	4	right	300	800	x	452	4	0	1	452
3	1	p	c	h	m	f	0	right	100	1000	x	0	x	0	1	0
3	1	p	c	h	m	m	4	right	100	1000	x	807	4	0	1	807
3	1	p	c	h	m	h	3	left	100	1000	x	620	4	0	1	620
3	1	p	c	h	m	t	0	left	-100	?	x	0	x	0	1	0
3	1	p	c	h	m	c	2	right	100	1000	x	801	4	0	1	801
3	1	p	c	h	m	v	0	right	-100	?	x	0	x	0	1	0
3	1	p	c	h	m	p	1	left	300	800	x	690	4	0	1	690
3	1	p	c	h	m	s	0	left	100	1000	x	0	x	0	1	0
3	1	c	f	m	s	p	0	right	100	1000	x	0	x	0	1	0
3	1	c	f	m	s	f	2	right	100	1000	x	1016	4	0	1	1016
3	1	c	f	m	s	s	4	left	300	800	x	803	4	0	1	803
3	1	c	f	m	s	h	0	right	100	1000	x	0	x	0	1	0
3	1	c	f	m	s	v	0	left	300	800	x	0	x	0	1	0
3	1	c	f	m	s	t	0	right	300	800	x	0	x	0	1	0
3	1	c	f	m	s	c	1	right	100	1000	x	1074	4	0	1	1074
3	1	c	f	m	s	m	3	left	300	800	x	1162	4	0	1	1162
3	0	m	t	s	p	c	0	right	300	800	x	0	x	0	1	0
3	0	m	t	s	p	p	4	left	-100	?	4	0	x	1137	1	1137
3	0	m	t	s	p	v	0	right	100	1000	x	0	x	0	1	0
3	0	m	t	s	p	h	0	right	100	1000	x	0	x	0	1	0
3	0	m	t	s	p	t	2	left	-100	?	4	0	x	761	1	761
3	0	m	t	s	p	f	0	left	-100	?	x	0	x	0	1	0
3	0	m	t	s	p	m	1	right	300	800	x	797	4	0	1	797
3	0	m	t	s	p	s	3	left	-100	?	4	0	x	943	1	943
3	1	c	p	v	h	s	0	left	300	800	x	0	x	0	1	0
3	1	c	p	v	h	h	4	right	300	800	x	884	4	0	1	884
3	1	c	p	v	h	p	2	left	-100	?	4	0	x	626	1	626
3	1	c	p	v	h	v	3	right	300	800	x	806	4	0	1	806
3	1	c	p	v	h	f	0	left	-100	?	x	0	x	0	1	0
3	1	c	p	v	h	c	1	right	-100	?	4	0	x	782	1	782
3	1	c	p	v	h	m	0	left	-100	?	x	0	x	0	1	0
3	1	c	p	v	h	t	0	left	100	1000	x	0	x	0	1	0
3	1	s	t	f	v	v	4	left	300	800	x	756	4	0	1	756
3	1	s	t	f	v	p	0	left	100	1000	x	0	x	0	1	0
3	1	s	t	f	v	c	0	right	300	800	x	1194	4	0	0	1194
3	1	s	t	f	v	h	0	right	-100	?	x	0	x	0	1	0
3	1	s	t	f	v	m	0	right	-100	?	x	0	x	0	1	0
3	1	s	t	f	v	f	3	right	-100	?	x	0	x	0	0	0
3	1	s	t	f	v	t	2	left	-100	?	4	0	x	816	1	816
3	1	s	t	f	v	s	1	left	300	800	x	770	4	0	1	770
3	1	f	c	v	t	c	2	left	100	1000	x	0	x	0	0	0
3	1	f	c	v	t	p	0	left	300	800	x	0	x	0	1	0
3	1	f	c	v	t	t	4	right	100	1000	x	653	4	0	1	653
3	1	f	c	v	t	f	1	right	300	800	x	825	4	0	1	825
3	1	f	c	v	t	h	0	left	300	800	x	0	x	0	1	0
3	1	f	c	v	t	m	0	right	-100	?	x	0	x	0	1	0
3	1	f	c	v	t	s	0	left	300	800	x	0	x	0	1	0
3	1	f	c	v	t	v	3	right	300	800	x	757	4	0	1	757
3	1	p	m	s	h	f	0	left	-100	?	x	0	x	0	1	0
3	1	p	m	s	h	c	0	left	100	1000	x	0	x	0	1	0
3	1	p	m	s	h	v	0	left	300	800	x	0	x	0	1	0
3	1	p	m	s	h	h	4	left	300	800	x	1112	4	0	1	1112
3	1	p	m	s	h	t	0	right	300	800	x	0	x	0	1	0
3	1	p	m	s	h	s	3	left	-100	?	4	0	x	677	1	677
3	1	p	m	s	h	m	2	left	-100	?	4	0	x	812	1	812
3	1	p	m	s	h	p	1	right	-100	?	4	0	x	590	1	590
3	0	p	c	s	f	s	3	right	-100	?	4	0	x	961	1	961
3	0	p	c	s	f	h	0	right	300	800	x	0	x	0	1	0
3	0	p	c	s	f	t	0	right	-100	?	x	0	x	0	1	0
3	0	p	c	s	f	m	0	right	100	1000	x	0	x	0	1	0
3	0	p	c	s	f	c	2	left	100	1000	x	982	4	0	1	982
3	0	p	c	s	f	f	4	left	100	1000	x	865	4	0	1	865
3	0	p	c	s	f	p	1	left	300	800	x	735	4	0	1	735
3	0	p	c	s	f	v	0	left	300	800	x	0	x	0	1	0
3	0	h	f	c	v	c	3	left	-100	?	4	0	x	669	1	669
3	0	h	f	c	v	t	0	right	300	800	x	0	x	0	1	0
3	0	h	f	c	v	f	2	left	-100	?	4	0	x	576	1	576
3	0	h	f	c	v	s	0	left	-100	?	x	0	x	0	1	0
3	0	h	f	c	v	p	0	right	300	800	x	0	x	0	1	0
3	0	h	f	c	v	h	1	right	-100	?	x	0	x	0	0	0
3	0	h	f	c	v	v	4	right	300	800	x	0	x	0	0	0
3	0	h	f	c	v	m	0	left	-100	?	x	0	x	0	1	0
3	1	s	h	f	c	h	2	left	-100	?	x	0	x	0	0	0
3	1	s	h	f	c	f	3	right	300	800	x	831	4	0	1	831
3	1	s	h	f	c	t	0	right	300	800	x	0	x	0	1	0
3	1	s	h	f	c	c	4	right	-100	?	4	0	x	700	1	700
3	1	s	h	f	c	v	0	right	-100	?	x	0	x	0	1	0
3	1	s	h	f	c	s	1	left	-100	?	4	0	x	838	1	838
3	1	s	h	f	c	m	0	left	-100	?	x	0	x	0	1	0
3	1	s	h	f	c	p	0	right	300	800	x	0	x	0	1	0
3	1	p	v	m	t	v	2	left	100	1000	x	709	4	0	1	709
3	1	p	v	m	t	f	0	right	-100	?	x	0	x	0	1	0
3	1	p	v	m	t	m	3	right	100	1000	x	756	4	0	1	756
3	1	p	v	m	t	c	0	right	300	800	x	0	x	0	1	0
3	1	p	v	m	t	t	4	right	100	1000	x	875	4	0	1	875
3	1	p	v	m	t	s	0	left	300	800	x	0	x	0	1	0
3	1	p	v	m	t	h	0	left	-100	?	x	0	x	0	1	0
3	1	p	v	m	t	p	1	right	-100	?	4	0	x	927	1	927
3	1	v	t	p	m	p	3	left	300	800	x	977	4	0	1	977
3	1	v	t	p	m	h	0	left	300	800	x	0	x	0	1	0
3	1	v	t	p	m	s	0	right	-100	?	x	0	x	0	1	0
3	1	v	t	p	m	f	0	left	100	1000	x	0	x	0	1	0
3	1	v	t	p	m	m	4	right	100	1000	x	962	4	0	1	962
3	1	v	t	p	m	c	0	left	-100	?	x	0	x	0	1	0
3	1	v	t	p	m	v	1	left	-100	?	x	0	x	0	0	0
3	1	v	t	p	m	t	2	right	300	800	x	973	4	0	1	973
3	1	f	c	v	t	f	1	right	300	800	x	0	x	0	0	0
3	1	f	c	v	t	t	4	left	300	800	x	732	4	0	1	732
3	1	f	c	v	t	v	3	left	300	800	x	0	x	0	0	0
3	1	f	c	v	t	c	2	right	100	1000	x	478	4	0	1	478
3	1	f	c	v	t	h	0	left	100	1000	x	0	x	0	1	0
3	1	f	c	v	t	s	0	right	300	800	x	0	x	0	1	0
3	1	f	c	v	t	p	0	right	100	1000	x	224	4	0	0	224
3	1	f	c	v	t	m	0	right	100	1000	x	0	x	0	1	0
3	1	t	p	m	s	h	0	right	100	1000	x	0	x	0	1	0
3	1	t	p	m	s	p	2	right	-100	?	4	0	x	646	1	646
3	1	t	p	m	s	c	0	right	100	1000	x	0	x	0	1	0
3	1	t	p	m	s	s	4	right	300	800	x	630	4	0	1	630
3	1	t	p	m	s	m	3	left	100	1000	x	828	4	0	1	828
3	1	t	p	m	s	t	1	left	300	800	x	1141	4	0	1	1141
3	1	t	p	m	s	f	0	right	100	1000	x	0	x	0	1	0
3	1	t	p	m	s	v	0	left	300	800	x	0	x	0	1	0
3	0	t	f	s	p	v	0	left	100	1000	x	0	x	0	1	0
3	0	t	f	s	p	p	4	right	100	1000	x	810	4	0	1	810
3	0	t	f	s	p	c	0	left	100	1000	x	0	x	0	1	0
3	0	t	f	s	p	h	0	right	-100	?	x	0	x	0	1	0
3	0	t	f	s	p	m	0	right	-100	?	x	0	x	0	1	0
3	0	t	f	s	p	t	1	left	-100	?	4	0	x	707	1	707
3	0	t	f	s	p	s	3	right	300	800	x	1058	4	0	1	1058
3	0	t	f	s	p	f	2	right	-100	?	4	0	x	782	1	782
3	1	v	t	p	m	v	1	right	-100	?	x	0	x	0	0	0
3	1	v	t	p	m	s	0	left	300	800	x	764	4	0	0	764
3	1	v	t	p	m	m	4	right	300	800	x	708	4	0	1	708
3	1	v	t	p	m	t	2	right	300	800	x	704	4	0	1	704
3	1	v	t	p	m	f	0	right	300	800	x	0	x	0	1	0
3	1	v	t	p	m	c	0	right	100	1000	x	0	x	0	1	0
3	1	v	t	p	m	h	0	right	100	1000	x	0	x	0	1	0
3	1	v	t	p	m	p	3	left	100	1000	x	816	4	0	1	816
3	0	h	v	f	m	h	1	left	300	800	x	0	x	0	0	0
3	0	h	v	f	m	p	0	right	300	800	x	733	4	0	0	733
3	0	h	v	f	m	m	4	left	-100	?	4	0	x	783	1	783
3	0	h	v	f	m	t	0	left	300	800	x	0	x	0	1	0
3	0	h	v	f	m	s	0	right	300	800	x	0	x	0	1	0
3	0	h	v	f	m	c	0	right	100	1000	x	0	x	0	1	0
3	0	h	v	f	m	f	3	left	300	800	x	746	4	0	1	746
3	0	h	v	f	m	v	2	right	100	1000	x	0	x	0	0	0
3	0	s	m	v	t	f	0	right	300	800	x	981	4	0	0	981
3	0	s	m	v	t	h	0	right	-100	?	x	0	x	0	1	0
3	0	s	m	v	t	t	4	left	-100	?	4	0	x	918	1	918
3	0	s	m	v	t	v	3	left	100	1000	x	0	x	0	0	0
3	0	s	m	v	t	p	0	left	300	800	x	0	x	0	1	0
3	0	s	m	v	t	c	0	right	-100	?	x	0	x	0	1	0
3	0	s	m	v	t	s	1	left	-100	?	4	0	x	557	1	557
3	0	s	m	v	t	m	2	left	300	800	x	807	4	0	1	807
3	1	s	h	f	c	h	2	right	100	1000	x	670	4	0	1	670
3	1	s	h	f	c	s	1	right	300	800	x	743	4	0	1	743
3	1	s	h	f	c	p	0	right	100	1000	x	0	x	0	1	0
3	1	s	h	f	c	f	3	left	100	1000	x	890	4	0	1	890
3	1	s	h	f	c	v	0	right	100	1000	x	0	x	0	1	0
3	1	s	h	f	c	m	0	right	300	800	x	0	x	0	1	0
3	1	s	h	f	c	c	4	right	100	1000	x	1064	4	0	1	1064
3	1	s	h	f	c	t	0	left	300	800	x	0	x	0	1	0
3	1	h	f	c	v	s	0	left	300	800	x	0	x	0	1	0
3	1	h	f	c	v	c	3	right	300	800	x	820	4	0	1	820
3	1	h	f	c	v	f	2	left	100	1000	x	879	4	0	1	879
3	1	h	f	c	v	h	1	left	300	800	x	1006	4	0	1	1006
3	1	h	f	c	v	t	0	right	-100	?	x	0	x	0	1	0
3	1	h	f	c	v	p	0	left	-100	?	x	0	x	0	1	0
3	1	h	f	c	v	v	4	left	100	1000	x	677	4	0	1	677
3	1	h	f	c	v	m	0	right	-100	?	x	0	x	0	1	0
3	1	h	p	v	f	c	0	right	-100	?	x	0	x	0	1	0
3	1	h	p	v	f	s	0	right	-100	?	x	0	x	0	1	0
3	1	h	p	v	f	f	4	left	100	1000	x	877	4	0	1	877
3	1	h	p	v	f	v	3	left	-100	?	4	0	x	949	1	949
3	1	h	p	v	f	p	2	right	100	1000	x	0	x	0	0	0
3	1	h	p	v	f	t	0	right	100	1000	x	260	4	0	0	260
3	1	h	p	v	f	m	0	right	-100	?	x	0	x	0	1	0
3	1	h	p	v	f	h	1	right	-100	?	4	0	x	578	1	578
3	1	v	c	s	h	v	1	left	-100	?	4	0	x	796	1	796
3	1	v	c	s	h	p	0	left	300	800	x	0	x	0	1	0
3	1	v	c	s	h	h	4	left	100	1000	x	0	x	0	0	0
3	1	v	c	s	h	c	2	left	-100	?	x	0	x	0	0	0
3	1	v	c	s	h	s	3	right	100	1000	x	0	x	0	0	0
3	1	v	c	s	h	m	0	left	300	800	x	0	x	0	1	0
3	1	v	c	s	h	f	0	right	100	1000	x	0	x	0	1	0
3	1	v	c	s	h	t	0	right	-100	?	x	0	x	0	1	0
3	1	f	s	c	h	t	0	left	100	1000	x	0	x	0	1	0
3	1	f	s	c	h	c	3	left	100	1000	x	985	4	0	1	985
3	1	f	s	c	h	v	0	left	-100	?	x	0	x	0	1	0
3	1	f	s	c	h	s	2	left	100	1000	x	817	4	0	1	817
3	1	f	s	c	h	m	0	left	-100	?	x	0	x	0	1	0
3	1	f	s	c	h	p	0	left	100	1000	x	0	x	0	1	0
3	1	f	s	c	h	h	4	left	300	800	x	757	4	0	1	757
3	1	f	s	c	h	f	1	left	300	800	x	801	4	0	1	801
3	1	f	t	c	s	t	2	left	300	800	x	0	x	0	0	0
3	1	f	t	c	s	c	3	right	-100	?	4	0	x	834	1	834
3	1	f	t	c	s	s	4	right	300	800	x	732	4	0	1	732
3	1	f	t	c	s	p	0	left	100	1000	x	0	x	0	1	0
3	1	f	t	c	s	v	0	right	100	1000	x	0	x	0	1	0
3	1	f	t	c	s	f	1	right	100	1000	x	890	4	0	1	890
3	1	f	t	c	s	m	0	left	-100	?	x	0	x	0	1	0
3	1	f	t	c	s	h	0	right	-100	?	x	0	x	0	1	0
3	1	c	v	t	p	h	0	right	300	800	x	0	x	0	1	0
3	1	c	v	t	p	c	1	right	300	800	x	951	4	0	1	951
3	1	c	v	t	p	f	0	right	300	800	x	0	x	0	1	0
3	1	c	v	t	p	m	0	left	300	800	x	574	4	0	0	574
3	1	c	v	t	p	p	4	right	-100	?	4	0	x	800	1	800
3	1	c	v	t	p	s	0	left	300	800	x	0	x	0	1	0
3	1	c	v	t	p	t	3	left	300	800	x	937	4	0	1	937
3	1	c	v	t	p	v	2	right	100	1000	x	1078	4	0	1	1078
3	1	m	f	s	t	h	0	right	100	1000	x	0	x	0	1	0
3	1	m	f	s	t	p	0	left	300	800	x	0	x	0	1	0
3	1	m	f	s	t	v	0	right	300	800	x	0	x	0	1	0
3	1	m	f	s	t	s	3	right	300	800	x	1176	4	0	1	1176
3	1	m	f	s	t	m	1	right	300	800	x	863	4	0	1	863
3	1	m	f	s	t	f	2	right	-100	?	4	0	x	770	1	770
3	1	m	f	s	t	c	0	right	300	800	x	0	x	0	1	0
3	1	m	f	s	t	t	4	right	100	1000	x	891	4	0	1	891
3	1	c	h	v	f	h	2	left	100	1000	x	0	x	0	0	0
3	1	c	h	v	f	s	0	left	-100	?	x	0	x	0	1	0
3	1	c	h	v	f	v	3	right	-100	?	4	0	x	836	1	836
3	1	c	h	v	f	p	0	right	-100	?	x	0	x	0	1	0
3	1	c	h	v	f	c	1	right	-100	?	4	0	x	811	1	811
3	1	c	h	v	f	t	0	left	-100	?	x	0	x	0	1	0
3	1	c	h	v	f	f	4	right	-100	?	4	0	x	891	1	891
3	1	c	h	v	f	m	0	left	300	800	x	0	x	0	1	0
3	1	c	s	p	v	m	0	right	300	800	x	0	x	0	1	0
3	1	c	s	p	v	c	1	right	-100	?	4	0	x	901	1	901
3	1	c	s	p	v	v	4	left	-100	?	4	0	x	988	1	988
3	1	c	s	p	v	f	0	left	100	1000	x	759	4	0	0	759
3	1	c	s	p	v	p	3	right	100	1000	x	0	x	0	0	0
3	1	c	s	p	v	s	2	right	300	800	x	660	4	0	1	660
3	1	c	s	p	v	h	0	right	-100	?	x	0	x	0	1	0
3	1	c	s	p	v	t	0	left	300	800	x	0	x	0	1	0
3	1	t	p	m	s	f	0	right	100	1000	x	0	x	0	1	0
3	1	t	p	m	s	c	0	right	100	1000	x	0	x	0	1	0
3	1	t	p	m	s	v	0	right	-100	?	x	0	x	0	1	0
3	1	t	p	m	s	t	1	left	100	1000	x	51	4	0	1	51
3	1	t	p	m	s	p	2	left	100	1000	x	0	x	0	0	0
3	1	t	p	m	s	m	3	left	300	800	x	583	4	0	1	583
3	1	t	p	m	s	s	4	left	-100	?	4	0	x	486	1	486
3	1	t	p	m	s	h	0	left	300	800	x	0	x	0	1	0
4	0	h	f	c	v	t	0	left	-100	?	x	0	x	0	1	0
4	0	h	f	c	v	c	3	right	-100	?	4	0	x	978	1	978
4	0	h	f	c	v	p	0	right	100	1000	x	0	x	0	1	0
4	0	h	f	c	v	m	0	right	-100	?	x	0	x	0	1	0
4	0	h	f	c	v	f	2	left	-100	?	4	0	x	797	1	797
4	0	h	f	c	v	v	4	left	300	800	x	989	4	0	1	989
4	0	h	f	c	v	s	0	left	300	800	x	746	4	0	0	746
4	0	h	f	c	v	h	1	right	-100	?	4	0	x	586	1	586
4	1	s	h	f	c	m	0	right	300	800	x	0	x	0	1	0
4	1	s	h	f	c	t	0	right	-100	?	x	0	x	0	1	0
4	1	s	h	f	c	v	0	right	300	800	x	0	x	0	1	0
4	1	s	h	f	c	h	2	left	-100	?	4	0	x	851	1	851
4	1	s	h	f	c	f	3	left	-100	?	4	0	x	908	1	908
4	1	s	h	f	c	c	4	left	100	1000	x	711	4	0	1	711
4	1	s	h	f	c	p	0	left	100	1000	x	0	x	0	1	0
4	1	s	h	f	c	s	1	left	100	1000	x	623	4	0	1	623
4	1	p	m	s	h	t	0	right	-100	?	x	0	x	0	1	0
4	1	p	m	s	h	f	0	left	-100	?	4	0	x	712	0	712
4	1	p	m	s	h	p	1	left	-100	?	4	0	x	870	1	870
4	1	p	m	s	h	s	3	left	-100	?	4	0	x	1115	1	1115
4	1	p	m	s	h	h	4	left	300	800	x	1187	4	0	1	1187
4	1	p	m	s	h	m	2	right	100	1000	x	1051	4	0	1	1051
4	1	p	m	s	h	v	0	left	100	1000	x	0	x	0	1	0
4	1	p	m	s	h	c	0	left	300	800	x	912	4	0	0	912
4	0	s	c	f	p	s	1	right	300	800	x	888	4	0	1	888
4	0	s	c	f	p	m	0	right	300	800	x	715	4	0	0	715
4	0	s	c	f	p	h	0	right	-100	?	x	0	x	0	1	0
4	0	s	c	f	p	c	2	right	100	1000	x	0	x	0	0	0
4	0	s	c	f	p	p	4	right	-100	?	x	0	x	0	0	0
4	0	s	c	f	p	t	0	left	100	1000	x	0	x	0	1	0
4	0	s	c	f	p	v	0	right	-100	?	x	0	x	0	1	0
4	0	s	c	f	p	f	3	right	300	800	x	0	x	0	0	0
4	1	v	m	p	f	p	3	right	100	1000	x	708	4	0	1	708
4	1	v	m	p	f	m	2	right	300	800	x	841	4	0	1	841
4	1	v	m	p	f	c	0	left	-100	?	x	0	x	0	1	0
4	1	v	m	p	f	s	0	left	-100	?	x	0	x	0	1	0
4	1	v	m	p	f	f	4	left	100	1000	x	935	4	0	1	935
4	1	v	m	p	f	t	0	right	100	1000	x	0	x	0	1	0
4	1	v	m	p	f	h	0	left	300	800	x	0	x	0	1	0
4	1	v	m	p	f	v	1	left	100	1000	x	0	x	0	0	0
4	1	h	v	c	m	h	1	right	300	800	x	605	4	0	1	605
4	1	h	v	c	m	f	0	right	300	800	x	0	x	0	1	0
4	1	h	v	c	m	t	0	right	100	1000	x	0	x	0	1	0
4	1	h	v	c	m	c	3	left	-100	?	4	0	x	830	1	830
4	1	h	v	c	m	m	4	right	300	800	x	728	4	0	1	728
4	1	h	v	c	m	s	0	right	-100	?	x	0	x	0	1	0
4	1	h	v	c	m	p	0	left	300	800	x	0	x	0	1	0
4	1	h	v	c	m	v	2	left	300	800	x	713	4	0	1	713
4	1	v	t	p	m	t	2	right	100	1000	x	860	4	0	1	860
4	1	v	t	p	m	m	4	left	-100	?	x	0	x	0	0	0
4	1	v	t	p	m	s	0	left	-100	?	x	0	x	0	1	0
4	1	v	t	p	m	f	0	right	-100	?	4	0	x	590	0	590
4	1	v	t	p	m	c	0	right	300	800	x	0	x	0	1	0
4	1	v	t	p	m	h	0	right	100	1000	x	0	x	0	1	0
4	1	v	t	p	m	v	1	right	100	1000	x	0	x	0	0	0
4	1	v	t	p	m	p	3	left	100	1000	x	0	x	0	0	0
4	0	p	f	c	v	p	1	left	300	800	x	0	x	0	0	0
4	0	p	f	c	v	m	0	right	-100	?	x	0	x	0	1	0
4	0	p	f	c	v	f	2	right	100	1000	x	1039	4	0	1	1039
4	0	p	f	c	v	c	3	left	100	1000	x	777	4	0	1	777
4	0	p	f	c	v	t	0	left	300	800	x	0	x	0	1	0
4	0	p	f	c	v	h	0	left	300	800	x	0	x	0	1	0
4	0	p	f	c	v	v	4	left	-100	?	4	0	x	621	1	621
4	0	p	f	c	v	s	0	left	100	1000	x	0	x	0	1	0
4	0	s	h	f	c	f	3	left	-100	?	4	0	x	1074	1	1074
4	0	s	h	f	c	s	1	right	-100	?	4	0	x	698	1	698
4	0	s	h	f	c	p	0	right	300	800	x	0	x	0	1	0
4	0	s	h	f	c	h	2	right	-100	?	x	0	x	0	0	0
4	0	s	h	f	c	m	0	right	-100	?	4	0	x	835	0	835
4	0	s	h	f	c	t	0	right	-100	?	x	0	x	0	1	0
4	0	s	h	f	c	v	0	left	100	1000	x	0	x	0	1	0
4	0	s	h	f	c	c	4	left	-100	?	4	0	x	1083	1	1083
4	0	p	f	m	t	p	1	right	100	1000	x	0	x	0	0	0
4	0	p	f	m	t	c	0	right	300	800	x	0	x	0	1	0
4	0	p	f	m	t	v	0	left	300	800	x	0	x	0	1	0
4	0	p	f	m	t	h	0	right	300	800	x	0	x	0	1	0
4	0	p	f	m	t	m	3	right	100	1000	x	851	4	0	1	851
4	0	p	f	m	t	s	0	right	300	800	x	0	x	0	1	0
4	0	p	f	m	t	t	4	left	100	1000	x	665	4	0	1	665
4	0	p	f	m	t	f	2	left	100	1000	x	0	x	0	0	0
4	1	f	t	p	c	c	4	right	100	1000	x	0	x	0	0	0
4	1	f	t	p	c	s	0	right	-100	?	x	0	x	0	1	0
4	1	f	t	p	c	v	0	right	100	1000	x	0	x	0	1	0
4	1	f	t	p	c	p	3	left	300	800	x	808	4	0	1	808
4	1	f	t	p	c	m	0	left	100	1000	x	0	x	0	1	0
4	1	f	t	p	c	t	2	right	300	800	x	969	4	0	1	969
4	1	f	t	p	c	h	0	right	-100	?	x	0	x	0	1	0
4	1	f	t	p	c	f	1	left	300	800	x	819	4	0	1	819
4	1	p	m	s	h	h	4	right	300	800	x	784	4	0	1	784
4	1	p	m	s	h	m	2	left	100	1000	x	882	4	0	1	882
4	1	p	m	s	h	p	1	right	100	1000	x	746	4	0	1	746
4	1	p	m	s	h	c	0	right	100	1000	x	0	x	0	1	0
4	1	p	m	s	h	s	3	left	100	1000	x	697	4	0	1	697
4	1	p	m	s	h	f	0	right	-100	?	x	0	x	0	1	0
4	1	p	m	s	h	t	0	left	100	1000	x	0	x	0	1	0
4	1	p	m	s	h	v	0	left	300	800	x	0	x	0	1	0
4	1	c	v	t	p	f	0	right	100	1000	x	0	x	0	1	0
4	1	c	v	t	p	p	4	right	300	800	x	910	4	0	1	910
4	1	c	v	t	p	v	2	right	300	800	x	0	x	0	0	0
4	1	c	v	t	p	s	0	right	300	800	x	896	4	0	0	896
4	1	c	v	t	p	h	0	right	-100	?	x	0	x	0	1	0
4	1	c	v	t	p	c	1	right	100	1000	x	0	x	0	0	0
4	1	c	v	t	p	m	0	left	-100	?	x	0	x	0	1	0
4	1	c	v	t	p	t	3	left	300	800	x	0	x	0	0	0
4	1	t	h	f	c	p	0	right	300	800	x	0	x	0	1	0
4	1	t	h	f	c	v	0	right	-100	?	x	0	x	0	1	0
4	1	t	h	f	c	t	1	right	-100	?	4	0	x	693	1	693
4	1	t	h	f	c	c	4	right	100	1000	x	0	x	0	0	0
4	1	t	h	f	c	h	2	right	-100	?	4	0	x	685	1	685
4	1	t	h	f	c	m	0	right	300	800	x	0	x	0	1	0
4	1	t	h	f	c	s	0	right	-100	?	x	0	x	0	1	0
4	1	t	h	f	c	f	3	right	-100	?	x	0	x	0	0	0
4	1	t	p	m	s	t	1	left	-100	?	4	0	x	766	1	766
4	1	t	p	m	s	s	4	right	-100	?	4	0	x	895	1	895
4	1	t	p	m	s	v	0	right	-100	?	x	0	x	0	1	0
4	1	t	p	m	s	h	0	right	300	800	x	0	x	0	1	0
4	1	t	p	m	s	p	2	left	-100	?	x	0	x	0	0	0
4	1	t	p	m	s	c	0	right	100	1000	x	0	x	0	1	0
4	1	t	p	m	s	m	3	left	-100	?	4	0	x	901	1	901
4	1	t	p	m	s	f	0	right	300	800	x	0	x	0	1	0
4	0	v	t	p	m	v	1	right	-100	?	4	0	x	878	1	878
4	0	v	t	p	m	s	0	right	100	1000	x	0	x	0	1	0
4	0	v	t	p	m	c	0	right	100	1000	x	0	x	0	1	0
4	0	v	t	p	m	p	3	right	300	800	x	749	4	0	1	749
4	0	v	t	p	m	t	2	left	-100	?	x	0	x	0	0	0
4	0	v	t	p	m	f	0	left	300	800	x	0	x	0	1	0
4	0	v	t	p	m	h	0	right	100	1000	x	0	x	0	1	0
4	0	v	t	p	m	m	4	left	300	800	x	767	4	0	1	767
4	1	m	s	h	f	f	4	right	300	800	x	970	4	0	1	970
4	1	m	s	h	f	s	2	left	100	1000	x	808	4	0	1	808
4	1	m	s	h	f	m	1	right	100	1000	x	1027	4	0	1	1027
4	1	m	s	h	f	p	0	right	-100	?	x	0	x	0	1	0
4	1	m	s	h	f	t	0	left	-100	?	x	0	x	0	1	0
4	1	m	s	h	f	h	3	right	-100	?	4	0	x	893	1	893
4	1	m	s	h	f	c	0	right	-100	?	x	0	x	0	1	0
4	1	m	s	h	f	v	0	left	300	800	x	0	x	0	1	0
4	1	m	f	c	s	v	0	left	-100	?	x	0	x	0	1	0
4	1	m	f	c	s	c	3	right	100	1000	x	865	4	0	1	865
4	1	m	f	c	s	p	0	left	100	1000	x	0	x	0	1	0
4	1	m	f	c	s	h	0	left	-100	?	x	0	x	0	1	0
4	1	m	f	c	s	s	4	right	300	800	x	0	x	0	0	0
4	1	m	f	c	s	t	0	left	100	1000	x	0	x	0	1	0
4	1	m	f	c	s	f	2	right	300	800	x	765	4	0	1	765
4	1	m	f	c	s	m	1	left	300	800	x	769	4	0	1	769
4	1	p	h	f	m	t	0	right	-100	?	x	0	x	0	1	0
4	1	p	h	f	m	c	0	left	300	800	x	0	x	0	1	0
4	1	p	h	f	m	p	1	left	300	800	x	705	4	0	1	705
4	1	p	h	f	m	h	2	left	-100	?	4	0	x	645	1	645
4	1	p	h	f	m	m	4	right	300	800	x	997	4	0	1	997
4	1	p	h	f	m	v	0	right	-100	?	x	0	x	0	1	0
4	1	p	h	f	m	f	3	left	300	800	x	1035	4	0	1	1035
4	1	p	h	f	m	s	0	right	300	800	x	0	x	0	1	0
4	1	c	v	t	p	v	2	right	300	800	x	894	4	0	1	894
4	1	c	v	t	p	t	3	right	-100	?	4	0	x	664	1	664
4	1	c	v	t	p	f	0	left	-100	?	x	0	x	0	1	0
4	1	c	v	t	p	s	0	right	-100	?	x	0	x	0	1	0
4	1	c	v	t	p	h	0	right	-100	?	x	0	x	0	1	0
4	1	c	v	t	p	c	1	right	-100	?	x	0	x	0	0	0
4	1	c	v	t	p	m	0	left	-100	?	x	0	x	0	1	0
4	1	c	v	t	p	p	4	left	-100	?	4	0	x	668	1	668
4	0	s	h	f	c	c	4	right	-100	?	4	0	x	1112	1	1112
4	0	s	h	f	c	s	1	right	-100	?	4	0	x	819	1	819
4	0	s	h	f	c	v	0	left	-100	?	4	0	x	970	0	970
4	0	s	h	f	c	t	0	left	100	1000	x	0	x	0	1	0
4	0	s	h	f	c	h	2	left	100	1000	x	683	4	0	1	683
4	0	s	h	f	c	m	0	right	100	1000	x	0	x	0	1	0
4	0	s	h	f	c	f	3	right	300	800	x	963	4	0	1	963
4	0	s	h	f	c	p	0	right	300	800	x	0	x	0	1	0
4	0	c	p	m	v	v	4	left	300	800	x	0	x	0	0	0
4	0	c	p	m	v	m	3	right	-100	?	4	0	x	988	1	988
4	0	c	p	m	v	h	0	right	100	1000	x	0	x	0	1	0
4	0	c	p	m	v	p	2	right	-100	?	4	0	x	1063	1	1063
4	0	c	p	m	v	s	0	right	-100	?	x	0	x	0	1	0
4	0	c	p	m	v	f	0	left	-100	?	x	0	x	0	1	0
4	0	c	p	m	v	c	1	left	-100	?	x	0	x	0	0	0
4	0	c	p	m	v	t	0	right	100	1000	x	0	x	0	1	0
4	1	m	s	h	f	c	0	right	-100	?	x	0	x	0	1	0
4	1	m	s	h	f	s	2	right	100	1000	x	762	4	0	1	762
4	1	m	s	h	f	t	0	left	-100	?	x	0	x	0	1	0
4	1	m	s	h	f	v	0	right	300	800	x	0	x	0	1	0
4	1	m	s	h	f	f	4	left	100	1000	x	1078	4	0	1	1078
4	1	m	s	h	f	m	1	right	100	1000	x	1165	4	0	1	1165
4	1	m	s	h	f	p	0	left	300	800	x	0	x	0	1	0
4	1	m	s	h	f	h	3	right	300	800	x	794	4	0	1	794
4	1	h	f	c	v	c	3	left	300	800	x	0	x	0	0	0
4	1	h	f	c	v	m	0	left	-100	?	x	0	x	0	1	0
4	1	h	f	c	v	t	0	right	-100	?	x	0	x	0	1	0
4	1	h	f	c	v	s	0	right	100	1000	x	0	x	0	1	0
4	1	h	f	c	v	f	2	right	-100	?	x	0	x	0	0	0
4	1	h	f	c	v	h	1	left	300	800	x	856	4	0	1	856
4	1	h	f	c	v	v	4	left	-100	?	x	0	x	0	0	0
4	1	h	f	c	v	p	0	left	300	800	x	0	x	0	1	0
4	1	p	m	s	h	t	0	right	300	800	x	0	x	0	1	0
4	1	p	m	s	h	m	2	right	300	800	x	839	4	0	1	839
4	1	p	m	s	h	v	0	left	-100	?	x	0	x	0	1	0
4	1	p	m	s	h	p	1	left	-100	?	4	0	x	678	1	678
4	1	p	m	s	h	c	0	left	-100	?	x	0	x	0	1	0
4	1	p	m	s	h	s	3	right	-100	?	4	0	x	837	1	837
4	1	p	m	s	h	h	4	left	100	1000	x	793	4	0	1	793
4	1	p	m	s	h	f	0	left	100	1000	x	0	x	0	1	0
4	1	p	m	s	h	m	2	right	-100	?	4	0	x	733	1	733
4	1	p	m	s	h	p	1	right	300	800	x	938	4	0	1	938
4	1	p	m	s	h	t	0	left	300	800	x	0	x	0	1	0
4	1	p	m	s	h	s	3	right	100	1000	x	0	x	0	0	0
4	1	p	m	s	h	v	0	right	-100	?	x	0	x	0	1	0
4	1	p	m	s	h	c	0	right	-100	?	x	0	x	0	1	0
4	1	p	m	s	h	f	0	left	100	1000	x	0	x	0	1	0
4	1	p	m	s	h	h	4	right	100	1000	x	604	4	0	1	604
4	1	f	c	v	t	m	0	right	300	800	x	0	x	0	1	0
4	1	f	c	v	t	f	1	left	-100	?	4	0	x	702	1	702
4	1	f	c	v	t	h	0	left	100	1000	x	0	x	0	1	0
4	1	f	c	v	t	v	3	left	100	1000	x	794	4	0	1	794
4	1	f	c	v	t	t	4	left	-100	?	4	0	x	925	1	925
4	1	f	c	v	t	c	2	left	300	800	x	0	x	0	0	0
4	1	f	c	v	t	p	0	right	100	1000	x	0	x	0	1	0
4	1	f	c	v	t	s	0	right	100	1000	x	0	x	0	1	0
4	1	v	s	t	c	t	3	left	100	1000	x	960	4	0	1	960
4	1	v	s	t	c	m	0	left	-100	?	x	0	x	0	1	0
4	1	v	s	t	c	p	0	left	-100	?	x	0	x	0	1	0
4	1	v	s	t	c	c	4	left	-100	?	x	0	x	0	0	0
4	1	v	s	t	c	v	1	right	-100	?	4	0	x	902	1	902
4	1	v	s	t	c	s	2	left	100	1000	x	874	4	0	1	874
4	1	v	s	t	c	h	0	left	-100	?	x	0	x	0	1	0
4	1	v	s	t	c	f	0	left	100	1000	x	0	x	0	1	0
4	1	f	p	m	s	c	0	left	100	1000	x	0	x	0	1	0
4	1	f	p	m	s	m	3	left	100	1000	x	0	x	0	0	0
4	1	f	p	m	s	h	0	left	-100	?	x	0	x	0	1	0
4	1	f	p	m	s	t	0	right	300	800	x	997	4	0	0	997
4	1	f	p	m	s	v	0	left	100	1000	x	0	x	0	1	0
4	1	f	p	m	s	f	1	right	300	800	x	979	4	0	1	979
4	1	f	p	m	s	s	4	right	300	800	x	891	4	0	1	891
4	1	f	p	m	s	p	2	left	-100	?	4	0	x	1115	1	1115
4	1	s	v	h	m	h	3	right	100	1000	x	0	x	0	0	0
4	1	s	v	h	m	p	0	right	100	1000	x	0	x	0	1	0
4	1	s	v	h	m	v	2	right	-100	?	4	0	x	787	1	787
4	1	s	v	h	m	f	0	right	300	800	x	0	x	0	1	0
4	1	s	v	h	m	s	1	left	300	800	x	803	4	0	1	803
4	1	s	v	h	m	c	0	right	-100	?	x	0	x	0	1	0
4	1	s	v	h	m	m	4	right	300	800	x	1006	4	0	1	1006
4	1	s	v	h	m	t	0	left	100	1000	x	0	x	0	1	0
4	0	s	c	v	h	p	0	right	100	1000	x	0	x	0	1	0
4	0	s	c	v	h	m	0	left	100	1000	x	844	4	0	0	844
4	0	s	c	v	h	c	2	left	100	1000	x	0	x	0	0	0
4	0	s	c	v	h	f	0	left	100	1000	x	0	x	0	1	0
4	0	s	c	v	h	s	1	left	100	1000	x	704	4	0	1	704
4	0	s	c	v	h	t	0	right	-100	?	x	0	x	0	1	0
4	0	s	c	v	h	v	3	right	300	800	x	0	x	0	0	0
4	0	s	c	v	h	h	4	right	-100	?	x	0	x	0	0	0
4	1	m	c	v	t	m	1	left	-100	?	4	0	x	859	1	859
4	1	m	c	v	t	h	0	left	-100	?	x	0	x	0	1	0
4	1	m	c	v	t	s	0	left	-100	?	x	0	x	0	1	0
4	1	m	c	v	t	t	4	left	300	800	x	850	4	0	1	850
4	1	m	c	v	t	p	0	right	300	800	x	0	x	0	1	0
4	1	m	c	v	t	v	3	left	100	1000	x	772	4	0	1	772
4	1	m	c	v	t	c	2	left	300	800	x	916	4	0	1	916
4	1	m	c	v	t	f	0	left	100	1000	x	0	x	0	1	0
4	1	t	h	f	c	v	0	left	100	1000	x	0	x	0	1	0
4	1	t	h	f	c	m	0	right	100	1000	x	0	x	0	1	0
4	1	t	h	f	c	p	0	left	-100	?	x	0	x	0	1	0
4	1	t	h	f	c	t	1	right	300	800	x	883	4	0	1	883
4	1	t	h	f	c	c	4	right	-100	?	4	0	x	929	1	929
4	1	t	h	f	c	f	3	left	100	1000	x	902	4	0	1	902
4	1	t	h	f	c	h	2	right	300	800	x	0	x	0	0	0
4	1	t	h	f	c	s	0	left	300	800	x	0	x	0	1	0
4	1	v	t	p	m	f	0	right	-100	?	x	0	x	0	1	0
4	1	v	t	p	m	t	2	right	100	1000	x	908	4	0	1	908
4	1	v	t	p	m	p	3	right	300	800	x	1009	4	0	1	1009
4	1	v	t	p	m	v	1	right	300	800	x	1016	4	0	1	1016
4	1	v	t	p	m	s	0	right	300	800	x	0	x	0	1	0
4	1	v	t	p	m	h	0	left	-100	?	x	0	x	0	1	0
4	1	v	t	p	m	c	0	left	100	1000	x	0	x	0	1	0
[truncated: 12,403 more rows]
